# Supplementary material for: Exosomal microRNA Differential Expression in Plasma of Young Adults with Chronic Mild Traumatic Brain Injury and Healthy Control
Source: Biomedicines. 2021 Dec 24;10(1):36. doi: 10.3390/biomedicines10010036 (PMC8773035; doi:10.3390/biomedicines10010036)
Supplement: Supplementary file 1 [file biomedicines-10-00036-s001.zip]

Archive with 2 entries (2 files):
- Supplementary Figure S1 Target Analysis-Neuroinflammation and Synaptogenesis Pathway.tif
- Supplementary Table S1. microRNA Target Filter (IPA).xls
