# Supplementary material for: Exosomal microRNA Differential Expression in Plasma of Young Adults with Chronic Mild Traumatic Brain Injury and Healthy Control
Source: Biomedicines. 2021 Dec 24;10(1):36. doi: 10.3390/biomedicines10010036 (PMC8773035; doi:10.3390/biomedicines10010036)
Supplement: Supplementary file 1 [file biomedicines-10-00036-s001.zip › Supplementary Table S1. microRNA Target Filter (IPA).xls]

## Sheet: Sheet0
© 2000-2021 QIAGEN. All rights reserved.
ID	Symbol	Expr Log Ratio	Source	Confidence	Symbol	Pathway
hsa-miR-223-3p	miR-223-3p (miRNAs w/seed GUCAGUU)	-3.62	TargetScan Human	High (predicted)	LRRC8B	Vitamin-C Transport
hsa-miR-223-3p	miR-223-3p (miRNAs w/seed GUCAGUU)	-3.62	TargetScan Human	High (predicted)	PHF19	Senescence Pathway
hsa-miR-223-3p	miR-223-3p (miRNAs w/seed GUCAGUU)	-3.62	TargetScan Human	High (predicted)	SEPTIN10	RhoA Signaling,Signaling by Rho Family GTPases
hsa-miR-223-3p	miR-223-3p (miRNAs w/seed GUCAGUU)	-3.62	TargetScan Human	High (predicted)	SEPTIN2	RhoA Signaling,Signaling by Rho Family GTPases
hsa-miR-223-3p	miR-223-3p (miRNAs w/seed GUCAGUU)	-3.62	TargetScan Human	High (predicted)	SEPTIN8	RhoA Signaling,Signaling by Rho Family GTPases
hsa-miR-223-3p	miR-223-3p (miRNAs w/seed GUCAGUU)	-3.62	TargetScan Human	High (predicted)	USP16	Protein Ubiquitination Pathway
hsa-miR-223-3p	miR-223-3p (miRNAs w/seed GUCAGUU)	-3.62	TargetScan Human	High (predicted)	NDP	PCP pathway
hsa-miR-223-3p	miR-223-3p (miRNAs w/seed GUCAGUU)	-3.62	TargetScan Human	High (predicted)	RGS1	Opioid Signaling Pathway
hsa-miR-223-3p	miR-223-3p (miRNAs w/seed GUCAGUU)	-3.62	TargetScan Human	High (predicted)	CENPN	Kinetochore Metaphase Signaling Pathway
hsa-miR-223-3p	miR-223-3p (miRNAs w/seed GUCAGUU)	-3.62	TargetScan Human	High (predicted)	MX1	Interferon Signaling,Role of Hypercytokinemia/hyperchemokinemia in the Pathogenesis of Influenza
hsa-miR-223-3p	miR-223-3p (miRNAs w/seed GUCAGUU)	-3.62	TargetScan Human	High (predicted)	TSPAN6	Integrin Signaling
hsa-miR-223-3p	miR-223-3p (miRNAs w/seed GUCAGUU)	-3.62	TargetScan Human	High (predicted)	TWF1	IL-15 Production,Sperm Motility
hsa-miR-223-3p	miR-223-3p (miRNAs w/seed GUCAGUU)	-3.62	TargetScan Human	High (predicted)	CYB5A	HER-2 Signaling in Breast Cancer,Mitochondrial Dysfunction,Oleate Biosynthesis II (Animals),Oxidative Phosphorylation,γ-linolenate Biosynthesis II (Animals)
hsa-miR-223-3p	miR-223-3p (miRNAs w/seed GUCAGUU)	-3.62	TargetScan Human	High (predicted)	TAS2R20	Gustation Pathway
hsa-miR-223-3p	miR-223-3p (miRNAs w/seed GUCAGUU)	-3.62	TargetScan Human	High (predicted)	ALDOB	Gluconeogenesis I,Glycolysis I,Maturity Onset Diabetes of Young (MODY) Signaling,Sucrose Degradation V (Mammalian)
hsa-miR-223-3p	miR-223-3p (miRNAs w/seed GUCAGUU)	-3.62	TargetScan Human	High (predicted)	SP3	Gap Junction Signaling,Sumoylation Pathway
hsa-miR-223-3p	miR-223-3p (miRNAs w/seed GUCAGUU)	-3.62	TargetScan Human	High (predicted)	ACSL3	Fatty Acid Activation,Fatty Acid β-oxidation I,LPS/IL-1 Mediated Inhibition of RXR Function,Mitochondrial L-carnitine Shuttle Pathway,Stearate Biosynthesis I (Animals),Type II Diabetes Mellitus Signaling,γ-linolenate Biosynthesis II (Animals)
hsa-miR-223-3p	miR-223-3p (miRNAs w/seed GUCAGUU)	-3.62	TargetScan Human	High (predicted)	MDK	Estrogen Receptor Signaling
hsa-miR-223-3p	miR-223-3p (miRNAs w/seed GUCAGUU)	-3.62	TargetScan Human	High (predicted)	PTS	Dopamine Receptor Signaling,Serotonin Receptor Signaling,Tetrahydrobiopterin Biosynthesis I,Tetrahydrobiopterin Biosynthesis II
hsa-miR-223-3p	miR-223-3p (miRNAs w/seed GUCAGUU)	-3.62	TargetScan Human	High (predicted)	PRL	Dopamine Receptor Signaling,Glucocorticoid Receptor Signaling,Growth Hormone Signaling,Insulin Secretion Signaling Pathway,Prolactin Signaling,Role of JAK2 in Hormone-like Cytokine Signaling
hsa-miR-223-3p	miR-223-3p (miRNAs w/seed GUCAGUU)	-3.62	TargetScan Human	High (predicted)	FCGR1B	Dendritic Cell Maturation,Phagosome Formation,Role of NFAT in Regulation of the Immune Response,Systemic Lupus Erythematosus Signaling
hsa-miR-223-3p	miR-223-3p (miRNAs w/seed GUCAGUU)	-3.62	TargetScan Human	High (predicted)	SIAH1	Colorectal Cancer Metastasis Signaling,Role of Wnt/GSK-3β Signaling in the Pathogenesis of Influenza
hsa-miR-223-3p	miR-223-3p (miRNAs w/seed GUCAGUU)	-3.62	TargetScan Human	High (predicted)	ACVR2A	Cardiac Hypertrophy Signaling (Enhanced),Epithelial Adherens Junction Signaling,Factors Promoting Cardiogenesis in Vertebrates,FAT10 Cancer Signaling Pathway,Hepatic Fibrosis Signaling Pathway,Neuroinflammation Signaling Pathway,PPARα/RXRα Activation,Pyridoxal 5'-phosphate Salvage Pathway,Salvage Pathways of Pyrimidine Ribonucleotides,Senescence Pathway,T Cell Exhaustion Signaling Pathway,TGF-β S…
hsa-miR-223-3p	miR-223-3p (miRNAs w/seed GUCAGUU)	-3.62	TargetScan Human	High (predicted)	GPR34	Breast Cancer Regulation by Stathmin1,CREB Signaling in Neurons
hsa-miR-223-3p	miR-223-3p (miRNAs w/seed GUCAGUU)	-3.62	TargetScan Human	High (predicted)	CCKBR	Breast Cancer Regulation by Stathmin1,Cholecystokinin/Gastrin-mediated Signaling,CREB Signaling in Neurons,JAK/Stat Signaling
hsa-miR-223-3p	miR-223-3p (miRNAs w/seed GUCAGUU)	-3.62	TargetScan Human,miRecords	Experimentally Observed,High (predicted)	LMO2	BEX2 Signaling Pathway
hsa-miR-223-3p	miR-223-3p (miRNAs w/seed GUCAGUU)	-3.62	TargetScan Human	High (predicted)	BAG2	BAG2 Signaling Pathway
hsa-miR-223-3p	miR-223-3p (miRNAs w/seed GUCAGUU)	-3.62	TargetScan Human	High (predicted)	RNF168	ATM Signaling
hsa-miR-223-3p	miR-223-3p (miRNAs w/seed GUCAGUU)	-3.62	TarBase,TargetScan Human,miRecords	Experimentally Observed,High (predicted)	NFIA	Aryl Hydrocarbon Receptor Signaling
hsa-miR-223-3p	miR-223-3p (miRNAs w/seed GUCAGUU)	-3.62	TargetScan Human	High (predicted)	DNAJB13	Aldosterone Signaling in Epithelial Cells,NRF2-mediated Oxidative Stress Response,Protein Ubiquitination Pathway,Unfolded protein response
hsa-miR-223-3p	miR-223-3p (miRNAs w/seed GUCAGUU)	-3.62	TargetScan Human	High (predicted)	HSP90B1	Aldosterone Signaling in Epithelial Cells,Aryl Hydrocarbon Receptor Signaling,Endoplasmic Reticulum Stress Pathway,eNOS Signaling,Estrogen Receptor Signaling,Glucocorticoid Receptor Signaling,Hypoxia Signaling in the Cardiovascular System,IL-17 Signaling,Mitotic Roles of Polo-Like Kinase,Neuregulin Signaling,Nitric Oxide Signaling in the Cardiovascular System,NRF2-mediated Oxidative Stress Respon…
hsa-miR-223-3p	miR-223-3p (miRNAs w/seed GUCAGUU)	-3.62	TargetScan Human	High (predicted)	LAMB1	Agrin Interactions at Neuromuscular Junction,CDK5 Signaling,GP6 Signaling Pathway
hsa-miR-223-3p	miR-223-3p (miRNAs w/seed GUCAGUU)	-3.62	TargetScan Human	High (predicted)	CLDN8	Agranulocyte Adhesion and Diapedesis,Granulocyte Adhesion and Diapedesis,Leukocyte Extravasation Signaling,Sertoli Cell-Sertoli Cell Junction Signaling,Tight Junction Signaling
hsa-miR-223-3p	miR-223-3p (miRNAs w/seed GUCAGUU)	-3.62	TargetScan Human	High (predicted)	FBXW7	Adipogenesis pathway,Protein Ubiquitination Pathway
hsa-miR-223-3p	miR-223-3p (miRNAs w/seed GUCAGUU)	-3.62	TargetScan Human	High (predicted)	LACC1	Adenine and Adenosine Salvage I,Adenine and Adenosine Salvage III,Adenosine Nucleotides Degradation II,Arsenate Detoxification I (Glutaredoxin),Guanine and Guanosine Salvage I,Guanosine Nucleotides Degradation III,Purine Nucleotides Degradation II (Aerobic),Purine Ribonucleosides Degradation to Ribose-1-phosphate,S-methyl-5'-thioadenosine Degradation II,Urate Biosynthesis/Inosine 5'-phosphate Deg…
hsa-miR-223-3p	miR-223-3p (miRNAs w/seed GUCAGUU)	-3.62	TargetScan Human	High (predicted)	IL6ST	Acute Phase Response Signaling,Cardiac Hypertrophy Signaling (Enhanced),CNTF Signaling,Colorectal Cancer Metastasis Signaling,ERK5 Signaling,Glucocorticoid Receptor Signaling,IL-6 Signaling,Mouse Embryonic Stem Cell Pluripotency,Oncostatin M Signaling,PI3K/AKT Signaling,Role of JAK family kinases in IL-6-type Cytokine Signaling,Role of Macrophages, Fibroblasts and Endothelial Cells in Rheumatoid …
hsa-miR-223-3p	miR-223-3p (miRNAs w/seed GUCAGUU)	-3.62	TargetScan Human	High (predicted)	IFIH1	Activation of IRF by Cytosolic Pattern Recognition Receptors,Role of Pattern Recognition Receptors in Recognition of Bacteria and Viruses,Role of PKR in Interferon Induction and Antiviral Response,Role of RIG1-like Receptors in Antiviral Innate Immunity,Systemic Lupus Erythematosus In B Cell Signaling Pathway
hsa-miR-223-3p	miR-223-3p (miRNAs w/seed GUCAGUU)	-3.62	TargetScan Human,miRecords	Experimentally Observed,High (predicted)	RHOB	Actin Nucleation by ARP-WASP Complex,Cardiac Hypertrophy Signaling,Cholecystokinin/Gastrin-mediated Signaling,Colorectal Cancer Metastasis Signaling,CXCR4 Signaling,Germ Cell-Sertoli Cell Junction Signaling,Glioblastoma Multiforme Signaling,Glioma Invasiveness Signaling,Gαq Signaling,Hepatic Fibrosis Signaling Pathway,HMGB1 Signaling,IL-8 Signaling,ILK Signaling,Integrin Signaling,Molecular Mecha…
hsa-miR-223-3p	miR-223-3p (miRNAs w/seed GUCAGUU)	-3.62	TargetScan Human	High (predicted)	ACTA1	Actin Cytoskeleton Signaling,Agranulocyte Adhesion and Diapedesis,Agrin Interactions at Neuromuscular Junction,Calcium Signaling,Caveolar-mediated Endocytosis Signaling,Cellular Effects of Sildenafil (Viagra),Clathrin-mediated Endocytosis Signaling,Crosstalk between Dendritic Cells and Natural Killer Cells,Death Receptor Signaling,Dilated Cardiomyopathy Signaling Pathway,EIF2 Signaling,Epithelial…
hsa-miR-223-3p	miR-223-3p (miRNAs w/seed GUCAGUU)	-3.62	TargetScan Human	High (predicted)	ARPC5L	Actin Cytoskeleton Signaling,Actin Nucleation by ARP-WASP Complex,Axonal Guidance Signaling,CD28 Signaling in T Helper Cells,Cdc42 Signaling,Clathrin-mediated Endocytosis Signaling,Ephrin Receptor Signaling,Epithelial Adherens Junction Signaling,Fcγ Receptor-mediated Phagocytosis in Macrophages and Monocytes,fMLP Signaling in Neutrophils,Integrin Signaling,Rac Signaling,Reelin Signaling in Neuron…
hsa-miR-223-3p	miR-223-3p (miRNAs w/seed GUCAGUU)	-3.62	TargetScan Human	High (predicted)	DUSP10	3-phosphoinositide Biosynthesis,3-phosphoinositide Degradation,D-myo-inositol (1,4,5,6)-Tetrakisphosphate Biosynthesis,D-myo-inositol (3,4,5,6)-tetrakisphosphate Biosynthesis,D-myo-inositol-5-phosphate Metabolism,p38 MAPK Signaling,Protein Kinase A Signaling,SAPK/JNK Signaling,Superpathway of Inositol Phosphate Compounds
hsa-miR-223-3p	miR-223-3p (miRNAs w/seed GUCAGUU)	-3.62	TargetScan Human	High (predicted)	PTPN2	3-phosphoinositide Biosynthesis,3-phosphoinositide Degradation,D-myo-inositol (1,4,5,6)-Tetrakisphosphate Biosynthesis,D-myo-inositol (3,4,5,6)-tetrakisphosphate Biosynthesis,D-myo-inositol-5-phosphate Metabolism,Interferon Signaling,Protein Kinase A Signaling,Role of JAK1, JAK2 and TYK2 in Interferon Signaling,STAT3 Pathway,Superpathway of Inositol Phosphate Compounds
hsa-miR-223-3p	miR-223-3p (miRNAs w/seed GUCAGUU)	-3.62	TargetScan Human	High (predicted)	INPP5B	1D-myo-inositol Hexakisphosphate Biosynthesis II (Mammalian),3-phosphoinositide Biosynthesis,3-phosphoinositide Degradation,B Cell Receptor Signaling,D-myo-inositol (1,3,4)-trisphosphate Biosynthesis,D-myo-inositol (1,4,5)-trisphosphate Degradation,D-myo-inositol (1,4,5,6)-Tetrakisphosphate Biosynthesis,D-myo-inositol (3,4,5,6)-tetrakisphosphate Biosynthesis,D-myo-inositol-5-phosphate Metabolism,…
hsa-miR-223-3p	miR-223-3p (miRNAs w/seed GUCAGUU)	-3.62	TargetScan Human	High (predicted)	YWHAG	14-3-3-mediated Signaling,Cell Cycle: G2/M DNA Damage Checkpoint Regulation,ERK/MAPK Signaling,ERK5 Signaling,HIPPO signaling,IGF-1 Signaling,Inhibition of ARE-Mediated mRNA Degradation Pathway,MSP-RON Signaling In Cancer Cells Pathway,p70S6K Signaling,PI3K/AKT Signaling,Protein Kinase A Signaling
hsa-miR-223-3p	miR-223-3p (miRNAs w/seed GUCAGUU)	-3.62	TargetScan Human	High (predicted)	TUBA1B	14-3-3-mediated Signaling,Axonal Guidance Signaling,Breast Cancer Regulation by Stathmin1,Coronavirus Replication Pathway,Epithelial Adherens Junction Signaling,Gap Junction Signaling,Germ Cell-Sertoli Cell Junction Signaling,Phagosome Maturation,Remodeling of Epithelial Adherens Junctions,Sertoli Cell-Sertoli Cell Junction Signaling,Sirtuin Signaling Pathway
hsa-miR-223-3p	miR-223-3p (miRNAs w/seed GUCAGUU)	-3.62	TargetScan Human	High (predicted)	FOXO1	14-3-3-mediated Signaling,Adipogenesis pathway,AMPK Signaling,Angiopoietin Signaling,Autophagy,B Cell Receptor Signaling,Cancer Drug Resistance By Drug Efflux,Cell Cycle: G1/S Checkpoint Regulation,Docosahexaenoic Acid (DHA) Signaling,ErbB Signaling,ErbB2-ErbB3 Signaling,Estrogen Receptor Signaling,FXR/RXR Activation,Glioblastoma Multiforme Signaling,Hepatic Fibrosis Signaling Pathway,HER-2 Signa…
hsa-miR-223-3p	miR-223-3p (miRNAs w/seed GUCAGUU)	-3.62	TargetScan Human	High (predicted)	AC004076.7
hsa-miR-223-3p	miR-223-3p (miRNAs w/seed GUCAGUU)	-3.62	TargetScan Human	High (predicted)	AC005726.1
hsa-miR-223-3p	miR-223-3p (miRNAs w/seed GUCAGUU)	-3.62	TargetScan Human	High (predicted)	ACSM4
hsa-miR-223-3p	miR-223-3p (miRNAs w/seed GUCAGUU)	-3.62	TargetScan Human	High (predicted)	ANKS1B
hsa-miR-223-3p	miR-223-3p (miRNAs w/seed GUCAGUU)	-3.62	TargetScan Human	High (predicted)	ARHGEF38
hsa-miR-223-3p	miR-223-3p (miRNAs w/seed GUCAGUU)	-3.62	TargetScan Human	High (predicted)	ARMC1
hsa-miR-223-3p	miR-223-3p (miRNAs w/seed GUCAGUU)	-3.62	TargetScan Human	High (predicted)	ARMCX1
hsa-miR-223-3p	miR-223-3p (miRNAs w/seed GUCAGUU)	-3.62	TargetScan Human	High (predicted)	ARMCX2
hsa-miR-223-3p	miR-223-3p (miRNAs w/seed GUCAGUU)	-3.62	TargetScan Human	High (predicted)	ATP10D
hsa-miR-223-3p	miR-223-3p (miRNAs w/seed GUCAGUU)	-3.62	TargetScan Human	High (predicted)	ATP7A
hsa-miR-223-3p	miR-223-3p (miRNAs w/seed GUCAGUU)	-3.62	TargetScan Human	High (predicted)	BRINP1
hsa-miR-223-3p	miR-223-3p (miRNAs w/seed GUCAGUU)	-3.62	TargetScan Human	High (predicted)	C12orf65
hsa-miR-223-3p	miR-223-3p (miRNAs w/seed GUCAGUU)	-3.62	TargetScan Human	High (predicted)	C18orf54
hsa-miR-223-3p	miR-223-3p (miRNAs w/seed GUCAGUU)	-3.62	TargetScan Human	High (predicted)	C1orf162
hsa-miR-223-3p	miR-223-3p (miRNAs w/seed GUCAGUU)	-3.62	TargetScan Human	High (predicted)	C5orf34
hsa-miR-223-3p	miR-223-3p (miRNAs w/seed GUCAGUU)	-3.62	TargetScan Human	High (predicted)	C6orf136
hsa-miR-223-3p	miR-223-3p (miRNAs w/seed GUCAGUU)	-3.62	TargetScan Human	High (predicted)	CCDC149
hsa-miR-223-3p	miR-223-3p (miRNAs w/seed GUCAGUU)	-3.62	TargetScan Human	High (predicted)	CCDC74A
hsa-miR-223-3p	miR-223-3p (miRNAs w/seed GUCAGUU)	-3.62	TargetScan Human	High (predicted)	CCDC74B
hsa-miR-223-3p	miR-223-3p (miRNAs w/seed GUCAGUU)	-3.62	TargetScan Human	High (predicted)	CEACAM5
hsa-miR-223-3p	miR-223-3p (miRNAs w/seed GUCAGUU)	-3.62	TargetScan Human	High (predicted)	CFAP161
hsa-miR-223-3p	miR-223-3p (miRNAs w/seed GUCAGUU)	-3.62	TargetScan Human	High (predicted)	CFAP97D1
hsa-miR-223-3p	miR-223-3p (miRNAs w/seed GUCAGUU)	-3.62	TargetScan Human	High (predicted)	CLEC14A
hsa-miR-223-3p	miR-223-3p (miRNAs w/seed GUCAGUU)	-3.62	TargetScan Human	High (predicted)	CLLU1-AS1
hsa-miR-223-3p	miR-223-3p (miRNAs w/seed GUCAGUU)	-3.62	TargetScan Human	High (predicted)	CYTIP
hsa-miR-223-3p	miR-223-3p (miRNAs w/seed GUCAGUU)	-3.62	TargetScan Human	High (predicted)	ECT2
hsa-miR-223-3p	miR-223-3p (miRNAs w/seed GUCAGUU)	-3.62	TargetScan Human	High (predicted)	ETFB
hsa-miR-223-3p	miR-223-3p (miRNAs w/seed GUCAGUU)	-3.62	TargetScan Human	High (predicted)	EXOC3-AS1
hsa-miR-223-3p	miR-223-3p (miRNAs w/seed GUCAGUU)	-3.62	TargetScan Human	High (predicted)	FAM120AOS
hsa-miR-223-3p	miR-223-3p (miRNAs w/seed GUCAGUU)	-3.62	TargetScan Human	High (predicted)	FAM199X
hsa-miR-223-3p	miR-223-3p (miRNAs w/seed GUCAGUU)	-3.62	TargetScan Human	High (predicted)	FBXO8
hsa-miR-223-3p	miR-223-3p (miRNAs w/seed GUCAGUU)	-3.62	TargetScan Human	High (predicted)	FEZ2
hsa-miR-223-3p	miR-223-3p (miRNAs w/seed GUCAGUU)	-3.62	TargetScan Human	High (predicted)	FHL1
hsa-miR-223-3p	miR-223-3p (miRNAs w/seed GUCAGUU)	-3.62	TargetScan Human	High (predicted)	FPGT-TNNI3K
hsa-miR-223-3p	miR-223-3p (miRNAs w/seed GUCAGUU)	-3.62	TargetScan Human	High (predicted)	GALNT18
hsa-miR-223-3p	miR-223-3p (miRNAs w/seed GUCAGUU)	-3.62	TargetScan Human	High (predicted)	GRPEL2
hsa-miR-223-3p	miR-223-3p (miRNAs w/seed GUCAGUU)	-3.62	TargetScan Human	High (predicted)	GTPBP8
hsa-miR-223-3p	miR-223-3p (miRNAs w/seed GUCAGUU)	-3.62	TargetScan Human	High (predicted)	GTSF1
hsa-miR-223-3p	miR-223-3p (miRNAs w/seed GUCAGUU)	-3.62	TargetScan Human	High (predicted)	HARBI1
hsa-miR-223-3p	miR-223-3p (miRNAs w/seed GUCAGUU)	-3.62	TargetScan Human	High (predicted)	HLF
hsa-miR-223-3p	miR-223-3p (miRNAs w/seed GUCAGUU)	-3.62	TargetScan Human	High (predicted)	INIP
hsa-miR-223-3p	miR-223-3p (miRNAs w/seed GUCAGUU)	-3.62	TargetScan Human	High (predicted)	KDM4E
hsa-miR-223-3p	miR-223-3p (miRNAs w/seed GUCAGUU)	-3.62	TargetScan Human	High (predicted)	LAYN
hsa-miR-223-3p	miR-223-3p (miRNAs w/seed GUCAGUU)	-3.62	TargetScan Human	High (predicted)	LELP1
hsa-miR-223-3p	miR-223-3p (miRNAs w/seed GUCAGUU)	-3.62	TargetScan Human	High (predicted)	LINC01098
hsa-miR-223-3p	miR-223-3p (miRNAs w/seed GUCAGUU)	-3.62	TargetScan Human	High (predicted)	LINC01619
hsa-miR-223-3p	miR-223-3p (miRNAs w/seed GUCAGUU)	-3.62	TargetScan Human	High (predicted)	LINC01711
hsa-miR-223-3p	miR-223-3p (miRNAs w/seed GUCAGUU)	-3.62	TargetScan Human	High (predicted)	LIPN
hsa-miR-223-3p	miR-223-3p (miRNAs w/seed GUCAGUU)	-3.62	TargetScan Human	High (predicted)	LOC100287704/LOC100287834
hsa-miR-223-3p	miR-223-3p (miRNAs w/seed GUCAGUU)	-3.62	TargetScan Human	High (predicted)	LRRC2-AS1
hsa-miR-223-3p	miR-223-3p (miRNAs w/seed GUCAGUU)	-3.62	TargetScan Human	High (predicted)	LYZL6
hsa-miR-223-3p	miR-223-3p (miRNAs w/seed GUCAGUU)	-3.62	TargetScan Human	High (predicted)	MAEL
hsa-miR-223-3p	miR-223-3p (miRNAs w/seed GUCAGUU)	-3.62	TargetScan Human	High (predicted)	MANBAL
hsa-miR-223-3p	miR-223-3p (miRNAs w/seed GUCAGUU)	-3.62	TargetScan Human	High (predicted)	MARCHF10
hsa-miR-223-3p	miR-223-3p (miRNAs w/seed GUCAGUU)	-3.62	TargetScan Human	High (predicted)	MID1IP1
hsa-miR-223-3p	miR-223-3p (miRNAs w/seed GUCAGUU)	-3.62	TargetScan Human	High (predicted)	MRFAP1L1
hsa-miR-223-3p	miR-223-3p (miRNAs w/seed GUCAGUU)	-3.62	TargetScan Human	High (predicted)	NEBL
hsa-miR-223-3p	miR-223-3p (miRNAs w/seed GUCAGUU)	-3.62	TargetScan Human	High (predicted)	ODAPH
hsa-miR-223-3p	miR-223-3p (miRNAs w/seed GUCAGUU)	-3.62	TargetScan Human	High (predicted)	PCLO
hsa-miR-223-3p	miR-223-3p (miRNAs w/seed GUCAGUU)	-3.62	TargetScan Human	High (predicted)	PDZD11
hsa-miR-223-3p	miR-223-3p (miRNAs w/seed GUCAGUU)	-3.62	TargetScan Human	High (predicted)	PEX16
hsa-miR-223-3p	miR-223-3p (miRNAs w/seed GUCAGUU)	-3.62	TargetScan Human	High (predicted)	PIGH
hsa-miR-223-3p	miR-223-3p (miRNAs w/seed GUCAGUU)	-3.62	TargetScan Human	High (predicted)	PRELID3B
hsa-miR-223-3p	miR-223-3p (miRNAs w/seed GUCAGUU)	-3.62	TargetScan Human	High (predicted)	PSIP1
hsa-miR-223-3p	miR-223-3p (miRNAs w/seed GUCAGUU)	-3.62	TargetScan Human	High (predicted)	PURB
hsa-miR-223-3p	miR-223-3p (miRNAs w/seed GUCAGUU)	-3.62	TargetScan Human	High (predicted)	RCN2
hsa-miR-223-3p	miR-223-3p (miRNAs w/seed GUCAGUU)	-3.62	TargetScan Human	High (predicted)	RILPL1
hsa-miR-223-3p	miR-223-3p (miRNAs w/seed GUCAGUU)	-3.62	TargetScan Human	High (predicted)	RNF145
hsa-miR-223-3p	miR-223-3p (miRNAs w/seed GUCAGUU)	-3.62	TargetScan Human	High (predicted)	RP11-15K19.2
hsa-miR-223-3p	miR-223-3p (miRNAs w/seed GUCAGUU)	-3.62	TargetScan Human	High (predicted)	RP11_739B231
hsa-miR-223-3p	miR-223-3p (miRNAs w/seed GUCAGUU)	-3.62	TargetScan Human	High (predicted)	RSKR
hsa-miR-223-3p	miR-223-3p (miRNAs w/seed GUCAGUU)	-3.62	TargetScan Human	High (predicted)	RWDD1
hsa-miR-223-3p	miR-223-3p (miRNAs w/seed GUCAGUU)	-3.62	TargetScan Human	High (predicted)	SH3YL1
hsa-miR-223-3p	miR-223-3p (miRNAs w/seed GUCAGUU)	-3.62	TargetScan Human	High (predicted)	SLC25A32
hsa-miR-223-3p	miR-223-3p (miRNAs w/seed GUCAGUU)	-3.62	TargetScan Human	High (predicted)	SLC35G2
hsa-miR-223-3p	miR-223-3p (miRNAs w/seed GUCAGUU)	-3.62	TargetScan Human	High (predicted)	SLC37A3
hsa-miR-223-3p	miR-223-3p (miRNAs w/seed GUCAGUU)	-3.62	TargetScan Human	High (predicted)	SLC4A4
hsa-miR-223-3p	miR-223-3p (miRNAs w/seed GUCAGUU)	-3.62	TargetScan Human	High (predicted)	SNX24
hsa-miR-223-3p	miR-223-3p (miRNAs w/seed GUCAGUU)	-3.62	TargetScan Human	High (predicted)	SPINK13
hsa-miR-223-3p	miR-223-3p (miRNAs w/seed GUCAGUU)	-3.62	TargetScan Human	High (predicted)	SPRY3
hsa-miR-223-3p	miR-223-3p (miRNAs w/seed GUCAGUU)	-3.62	TargetScan Human	High (predicted)	SYAP1
hsa-miR-223-3p	miR-223-3p (miRNAs w/seed GUCAGUU)	-3.62	TargetScan Human	High (predicted)	TBC1D10A
hsa-miR-223-3p	miR-223-3p (miRNAs w/seed GUCAGUU)	-3.62	TargetScan Human	High (predicted)	TBC1D17
hsa-miR-223-3p	miR-223-3p (miRNAs w/seed GUCAGUU)	-3.62	TargetScan Human	High (predicted)	TFPT
hsa-miR-223-3p	miR-223-3p (miRNAs w/seed GUCAGUU)	-3.62	TargetScan Human	High (predicted)	TIGD7
hsa-miR-223-3p	miR-223-3p (miRNAs w/seed GUCAGUU)	-3.62	TargetScan Human	High (predicted)	TMEM143
hsa-miR-223-3p	miR-223-3p (miRNAs w/seed GUCAGUU)	-3.62	TargetScan Human	High (predicted)	TNNI3K
hsa-miR-223-3p	miR-223-3p (miRNAs w/seed GUCAGUU)	-3.62	TargetScan Human	High (predicted)	TRIM64/TRIM64B
hsa-miR-223-3p	miR-223-3p (miRNAs w/seed GUCAGUU)	-3.62	TargetScan Human	High (predicted)	VNN1
hsa-miR-223-3p	miR-223-3p (miRNAs w/seed GUCAGUU)	-3.62	TargetScan Human	High (predicted)	WDR62
hsa-miR-223-3p	miR-223-3p (miRNAs w/seed GUCAGUU)	-3.62	TargetScan Human	High (predicted)	XKR4
hsa-miR-223-3p	miR-223-3p (miRNAs w/seed GUCAGUU)	-3.62	TargetScan Human	High (predicted)	ZNF772
hsa-miR-142-3p	miR-142-3p (and other miRNAs w/seed GUAGUGU)	-3.39	TargetScan Human	High (predicted)	CXADR	Virus Entry via Endocytic Pathways
hsa-miR-142-3p	miR-142-3p (and other miRNAs w/seed GUAGUGU)	-3.39	TargetScan Human	High (predicted)	TSEN34	tRNA Splicing
hsa-miR-142-3p	miR-142-3p (and other miRNAs w/seed GUAGUGU)	-3.39	TargetScan Human	High (predicted)	HAVCR1	Th1 and Th2 Activation Pathway,Th2 Pathway
hsa-miR-142-3p	miR-142-3p (and other miRNAs w/seed GUAGUGU)	-3.39	TargetScan Human	High (predicted)	PCGF6	Role of Oct4 in Mammalian Embryonic Stem Cell Pluripotency,Senescence Pathway
hsa-miR-142-3p	miR-142-3p (and other miRNAs w/seed GUAGUGU)	-3.39	TargetScan Human	High (predicted)	HMGA2	Regulation Of The Epithelial Mesenchymal Transition By Growth Factors Pathway,Regulation of the Epithelial-Mesenchymal Transition Pathway
hsa-miR-142-3p	miR-142-3p (and other miRNAs w/seed GUAGUGU)	-3.39	TargetScan Human	High (predicted)	ZEB2	Regulation Of The Epithelial Mesenchymal Transition By Growth Factors Pathway,Regulation of the Epithelial-Mesenchymal Transition Pathway
hsa-miR-142-3p	miR-142-3p (and other miRNAs w/seed GUAGUGU)	-3.39	TargetScan Human	High (predicted)	NR2F6	RAR Activation,Role of Oct4 in Mammalian Embryonic Stem Cell Pluripotency
hsa-miR-142-3p	miR-142-3p (and other miRNAs w/seed GUAGUGU)	-3.39	TargetScan Human	High (predicted)	PSTK	Pyridoxal 5'-phosphate Salvage Pathway,Salvage Pathways of Pyrimidine Ribonucleotides,Selenocysteine Biosynthesis II (Archaea and Eukaryotes)
hsa-miR-142-3p	miR-142-3p (and other miRNAs w/seed GUAGUGU)	-3.39	TargetScan Human	High (predicted)	USP33	Protein Ubiquitination Pathway
hsa-miR-142-3p	miR-142-3p (and other miRNAs w/seed GUAGUGU)	-3.39	TargetScan Human	High (predicted)	MARCKS	Phagosome Formation,Phospholipase C Signaling,Synaptogenesis Signaling Pathway
hsa-miR-142-3p	miR-142-3p (and other miRNAs w/seed GUAGUGU)	-3.39	TargetScan Human	High (predicted)	RPE	Pentose Phosphate Pathway,Pentose Phosphate Pathway (Non-oxidative Branch)
hsa-miR-142-3p	miR-142-3p (and other miRNAs w/seed GUAGUGU)	-3.39	TargetScan Human	High (predicted)	TKTL2	Pentose Phosphate Pathway,Pentose Phosphate Pathway (Non-oxidative Branch)
hsa-miR-142-3p	miR-142-3p (and other miRNAs w/seed GUAGUGU)	-3.39	TargetScan Human	High (predicted)	BOD1	Kinetochore Metaphase Signaling Pathway
hsa-miR-142-3p	miR-142-3p (and other miRNAs w/seed GUAGUGU)	-3.39	TargetScan Human	High (predicted)	ATP6V1G3	Iron homeostasis signaling pathway,Phagosome Maturation,Role of MAPK Signaling in Promoting the Pathogenesis of Influenza
hsa-miR-142-3p	miR-142-3p (and other miRNAs w/seed GUAGUGU)	-3.39	TargetScan Human	High (predicted)	FLVCR1	Iron homeostasis signaling pathway
hsa-miR-142-3p	miR-142-3p (and other miRNAs w/seed GUAGUGU)	-3.39	TargetScan Human	High (predicted)	PRLR	Insulin Secretion Signaling Pathway,Prolactin Signaling,Role of JAK2 in Hormone-like Cytokine Signaling
hsa-miR-142-3p	miR-142-3p (and other miRNAs w/seed GUAGUGU)	-3.39	TargetScan Human	High (predicted)	RICTOR	ILK Signaling,mTOR Signaling
hsa-miR-142-3p	miR-142-3p (and other miRNAs w/seed GUAGUGU)	-3.39	TargetScan Human	High (predicted)	RAB11FIP2	IL-8 Signaling
hsa-miR-142-3p	miR-142-3p (and other miRNAs w/seed GUAGUGU)	-3.39	TargetScan Human	High (predicted)	TWF1	IL-15 Production,Sperm Motility
hsa-miR-142-3p	miR-142-3p (and other miRNAs w/seed GUAGUGU)	-3.39	TargetScan Human	High (predicted)	TAB2	IL-1 Signaling,IL-17 Signaling,Molecular Mechanisms of Cancer,Necroptosis Signaling Pathway,NF-κB Signaling,p38 MAPK Signaling,RANK Signaling in Osteoclasts,Role of Osteoblasts, Osteoclasts and Chondrocytes in Rheumatoid Arthritis,Role of PKR in Interferon Induction and Antiviral Response,Toll-like Receptor Signaling
hsa-miR-142-3p	miR-142-3p (and other miRNAs w/seed GUAGUGU)	-3.39	TargetScan Human	High (predicted)	RHEB	HER-2 Signaling in Breast Cancer,mTOR Signaling,PI3K/AKT Signaling
hsa-miR-142-3p	miR-142-3p (and other miRNAs w/seed GUAGUGU)	-3.39	TargetScan Human	High (predicted)	SLC1A3	Glutamate Receptor Signaling,Neuroinflammation Signaling Pathway
hsa-miR-142-3p	miR-142-3p (and other miRNAs w/seed GUAGUGU)	-3.39	TargetScan Human	High (predicted)	FNTB	Geranylgeranyldiphosphate Biosynthesis,Superpathway of Geranylgeranyldiphosphate Biosynthesis I (via Mevalonate)
hsa-miR-142-3p	miR-142-3p (and other miRNAs w/seed GUAGUGU)	-3.39	TargetScan Human	High (predicted)	PGM1	GDP-glucose Biosynthesis,Glucose and Glucose-1-phosphate Degradation,Glycogen Degradation II,Glycogen Degradation III
hsa-miR-142-3p	miR-142-3p (and other miRNAs w/seed GUAGUGU)	-3.39	TargetScan Human	High (predicted)	ARTN	GDNF Family Ligand-Receptor Interactions
hsa-miR-142-3p	miR-142-3p (and other miRNAs w/seed GUAGUGU)	-3.39	TargetScan Human	High (predicted)	NUPR1	Endocannabinoid Cancer Inhibition Pathway
hsa-miR-142-3p	miR-142-3p (and other miRNAs w/seed GUAGUGU)	-3.39	TargetScan Human	High (predicted)	H4C4	DNA Methylation and Transcriptional Repression Signaling,NER (Nucleotide Excision Repair, Enhanced Pathway),Transcriptional Regulatory Network in Embryonic Stem Cells
hsa-miR-142-3p	miR-142-3p (and other miRNAs w/seed GUAGUGU)	-3.39	TargetScan Human	High (predicted)	CD1D	Dendritic Cell Maturation,Lipid Antigen Presentation by CD1
hsa-miR-142-3p	miR-142-3p (and other miRNAs w/seed GUAGUGU)	-3.39	TargetScan Human	High (predicted)	HGS	Clathrin-mediated Endocytosis Signaling,Remodeling of Epithelial Adherens Junctions
hsa-miR-142-3p	miR-142-3p (and other miRNAs w/seed GUAGUGU)	-3.39	TargetScan Human	High (predicted)	EPN1	Clathrin-mediated Endocytosis Signaling,Epithelial Adherens Junction Signaling,Germ Cell-Sertoli Cell Junction Signaling,Sertoli Cell-Sertoli Cell Junction Signaling
hsa-miR-142-3p	miR-142-3p (and other miRNAs w/seed GUAGUGU)	-3.39	TargetScan Human	High (predicted)	CLTA	Clathrin-mediated Endocytosis Signaling,CTLA4 Signaling in Cytotoxic T Lymphocytes,Huntington's Disease Signaling,Opioid Signaling Pathway,Virus Entry via Endocytic Pathways
hsa-miR-142-3p	miR-142-3p (and other miRNAs w/seed GUAGUGU)	-3.39	TargetScan Human	High (predicted)	STAM	Clathrin-mediated Endocytosis Signaling
hsa-miR-142-3p	miR-142-3p (and other miRNAs w/seed GUAGUGU)	-3.39	TargetScan Human	High (predicted)	SULT1C4	Chondroitin Sulfate Biosynthesis,Chondroitin Sulfate Biosynthesis (Late Stages),Dermatan Sulfate Biosynthesis,Dermatan Sulfate Biosynthesis (Late Stages),Dopamine Degradation,Heparan Sulfate Biosynthesis,Heparan Sulfate Biosynthesis (Late Stages),LPS/IL-1 Mediated Inhibition of RXR Function,Melatonin Degradation I,Serotonin Degradation,Superpathway of Melatonin Degradation,Thyroid Hormone Metabol…
hsa-miR-142-3p	miR-142-3p (and other miRNAs w/seed GUAGUGU)	-3.39	TargetScan Human	High (predicted)	PDE4B	cAMP-mediated signaling,Cardiac Hypertrophy Signaling (Enhanced),Cardiac β-adrenergic Signaling,Cellular Effects of Sildenafil (Viagra),G-Protein Coupled Receptor Signaling,Gustation Pathway,Protein Kinase A Signaling,Relaxin Signaling,Semaphorin Neuronal Repulsive Signaling Pathway,Sperm Motility,tRNA Splicing
hsa-miR-142-3p	miR-142-3p (and other miRNAs w/seed GUAGUGU)	-3.39	TargetScan Human	High (predicted)	S1PR3	Breast Cancer Regulation by Stathmin1,cAMP-mediated signaling,Ceramide Signaling,CREB Signaling in Neurons,G-Protein Coupled Receptor Signaling,Gαi Signaling,Human Embryonic Stem Cell Pluripotency,Osteoarthritis Pathway,Sphingosine-1-phosphate Signaling,Systemic Lupus Erythematosus In T Cell Signaling Pathway
hsa-miR-142-3p	miR-142-3p (and other miRNAs w/seed GUAGUGU)	-3.39	TargetScan Human	High (predicted)	E2F5	Bladder Cancer Signaling,Breast Cancer Regulation by Stathmin1,Cell Cycle Regulation by BTG Family Proteins,Cell Cycle: G1/S Checkpoint Regulation,Chronic Myeloid Leukemia Signaling,Coronavirus Pathogenesis Pathway,Cyclins and Cell Cycle Regulation,Estrogen-mediated S-phase Entry,Glioblastoma Multiforme Signaling,Glioma Signaling,Molecular Mechanisms of Cancer,Non-Small Cell Lung Cancer Signaling…
hsa-miR-142-3p	miR-142-3p (and other miRNAs w/seed GUAGUGU)	-3.39	TargetScan Human	High (predicted)	GAB1	B Cell Receptor Signaling,Dilated Cardiomyopathy Signaling Pathway,Endothelin-1 Signaling,ERK5 Signaling,Fc Epsilon RI Signaling,FGF Signaling,GDNF Family Ligand-Receptor Interactions,HGF Signaling,Insulin Receptor Signaling,Molecular Mechanisms of Cancer,Neurotrophin/TRK Signaling,NGF Signaling,PI3K/AKT Signaling,Regulation Of The Epithelial Mesenchymal Transition By Growth Factors Pathway,Regul…
hsa-miR-142-3p	miR-142-3p (and other miRNAs w/seed GUAGUGU)	-3.39	TargetScan Human	High (predicted)	MAP3K11	B Cell Receptor Signaling,Cardiac Hypertrophy Signaling,Cardiac Hypertrophy Signaling (Enhanced),CD27 Signaling in Lymphocytes,Cdc42 Signaling,Germ Cell-Sertoli Cell Junction Signaling,GNRH Signaling,HGF Signaling,IL-15 Production,Integrin Signaling,Natural Killer Cell Signaling,NGF Signaling,PKCθ Signaling in T Lymphocytes,Production of Nitric Oxide and Reactive Oxygen Species in Macrophages,Rac…
hsa-miR-142-3p	miR-142-3p (and other miRNAs w/seed GUAGUGU)	-3.39	TargetScan Human	High (predicted)	PSMB5	Antigen Presentation Pathway,BAG2 Signaling Pathway,FAT10 Signaling Pathway,Huntington's Disease Signaling,Inhibition of ARE-Mediated mRNA Degradation Pathway,Polyamine Regulation in Colon Cancer,Protein Ubiquitination Pathway
hsa-miR-142-3p	miR-142-3p (and other miRNAs w/seed GUAGUGU)	-3.39	TargetScan Human	High (predicted)	RAB3A	AMPK Signaling,Synaptogenesis Signaling Pathway
hsa-miR-142-3p	miR-142-3p (and other miRNAs w/seed GUAGUGU)	-3.39	TargetScan Human	High (predicted)	FOXO4	AMPK Signaling,Cancer Drug Resistance By Drug Efflux,Estrogen Receptor Signaling,Hepatic Fibrosis Signaling Pathway,IL-7 Signaling Pathway,Insulin Receptor Signaling,PTEN Signaling,Senescence Pathway,Sirtuin Signaling Pathway,Systemic Lupus Erythematosus In B Cell Signaling Pathway,Tumor Microenvironment Pathway
hsa-miR-142-3p	miR-142-3p (and other miRNAs w/seed GUAGUGU)	-3.39	TargetScan Human	High (predicted)	GNB2	AMPK Signaling,Androgen Signaling,Antiproliferative Role of Somatostatin Receptor 2,Apelin Endothelial Signaling Pathway,Apelin Muscle Signaling Pathway,Axonal Guidance Signaling,Breast Cancer Regulation by Stathmin1,Cardiac Hypertrophy Signaling,Cardiac Hypertrophy Signaling (Enhanced),Cardiac β-adrenergic Signaling,CCR3 Signaling in Eosinophils,CCR5 Signaling in Macrophages,Colorectal Cancer Me…
hsa-miR-142-3p	miR-142-3p (and other miRNAs w/seed GUAGUGU)	-3.39	TargetScan Human	High (predicted)	RAB2A	AMPK Signaling
hsa-miR-142-3p	miR-142-3p (and other miRNAs w/seed GUAGUGU)	-3.39	TargetScan Human	High (predicted)	CLDN12	Agranulocyte Adhesion and Diapedesis,Granulocyte Adhesion and Diapedesis,Leukocyte Extravasation Signaling,Sertoli Cell-Sertoli Cell Junction Signaling,Tight Junction Signaling
hsa-miR-142-3p	miR-142-3p (and other miRNAs w/seed GUAGUGU)	-3.39	TargetScan Human	High (predicted)	ARNTL	Adipogenesis pathway,Circadian Rhythm Signaling,NAD Signaling Pathway,Sirtuin Signaling Pathway
hsa-miR-142-3p	miR-142-3p (and other miRNAs w/seed GUAGUGU)	-3.39	TargetScan Human	High (predicted)	BMP4	Adipogenesis pathway,Axonal Guidance Signaling,Basal Cell Carcinoma Signaling,BMP signaling pathway,Cardiomyocyte Differentiation via BMP Receptors,Factors Promoting Cardiogenesis in Vertebrates,Human Embryonic Stem Cell Pluripotency,Iron homeostasis signaling pathway,Molecular Mechanisms of Cancer,Mouse Embryonic Stem Cell Pluripotency,NF-κB Signaling,Role of NANOG in Mammalian Embryonic Stem Ce…
hsa-miR-142-3p	miR-142-3p (and other miRNAs w/seed GUAGUGU)	-3.39	TargetScan Human	High (predicted)	NCK2	Actin Nucleation by ARP-WASP Complex,Axonal Guidance Signaling,Ephrin B Signaling,Ephrin Receptor Signaling,ErbB Signaling,Fcγ Receptor-mediated Phagocytosis in Macrophages and Monocytes,ILK Signaling,Integrin Signaling,Netrin Signaling,PAK Signaling,Paxillin Signaling
hsa-miR-142-3p	miR-142-3p (and other miRNAs w/seed GUAGUGU)	-3.39	TargetScan Human	High (predicted)	APC	Actin Cytoskeleton Signaling,Basal Cell Carcinoma Signaling,Cdc42 Signaling,Colorectal Cancer Metastasis Signaling,Epithelial Adherens Junction Signaling,Factors Promoting Cardiogenesis in Vertebrates,Glioblastoma Multiforme Signaling,Hepatic Fibrosis Signaling Pathway,Human Embryonic Stem Cell Pluripotency,Molecular Mechanisms of Cancer,Mouse Embryonic Stem Cell Pluripotency,Ovarian Cancer Signa…
hsa-miR-142-3p	miR-142-3p (and other miRNAs w/seed GUAGUGU)	-3.39	TargetScan Human	High (predicted)	CFL2	Actin Cytoskeleton Signaling,Axonal Guidance Signaling,B Cell Receptor Signaling,CCR3 Signaling in Eosinophils,Cdc42 Signaling,Ephrin A Signaling,Ephrin B Signaling,Ephrin Receptor Signaling,Estrogen Receptor Signaling,Germ Cell-Sertoli Cell Junction Signaling,ILK Signaling,Natural Killer Cell Signaling,PAK Signaling,Rac Signaling,RhoA Signaling,RhoGDI Signaling,Role of Tissue Factor in Cancer,Se…
hsa-miR-142-3p	miR-142-3p (and other miRNAs w/seed GUAGUGU)	-3.39	TargetScan Human	High (predicted)	FGF23	Actin Cytoskeleton Signaling,Airway Pathology in Chronic Obstructive Pulmonary Disease,Bladder Cancer Signaling,Cardiac Hypertrophy Signaling (Enhanced),Clathrin-mediated Endocytosis Signaling,FGF Signaling,Regulation Of The Epithelial Mesenchymal Transition By Growth Factors Pathway,Regulation of the Epithelial-Mesenchymal Transition Pathway,Tumor Microenvironment Pathway
hsa-miR-142-3p	miR-142-3p (and other miRNAs w/seed GUAGUGU)	-3.39	TargetScan Human	High (predicted)	MYLK	Actin Cytoskeleton Signaling,Adrenomedullin signaling pathway,Apelin Cardiomyocyte Signaling Pathway,CCR3 Signaling in Eosinophils,Cdc42 Signaling,Cellular Effects of Sildenafil (Viagra),Hepatic Fibrosis Signaling Pathway,Integrin Signaling,PAK Signaling,Protein Kinase A Signaling,Regulation of Actin-based Motility by Rho,RhoA Signaling,Signaling by Rho Family GTPases,Thrombin Signaling,Tight Jun…
hsa-miR-142-3p	miR-142-3p (and other miRNAs w/seed GUAGUGU)	-3.39	TargetScan Human	High (predicted)	WASL	Actin Cytoskeleton Signaling,Actin Nucleation by ARP-WASP Complex,Axonal Guidance Signaling,Cdc42 Signaling,Clathrin-mediated Endocytosis Signaling,Ephrin Receptor Signaling,Epithelial Adherens Junction Signaling,Germ Cell-Sertoli Cell Junction Signaling,Integrin Signaling,Leukocyte Extravasation Signaling,Natural Killer Cell Signaling,PAK Signaling,Reelin Signaling in Neurons,Regulation of Actin…
hsa-miR-142-3p	miR-142-3p (and other miRNAs w/seed GUAGUGU)	-3.39	TargetScan Human	High (predicted)	ITGAV	Actin Cytoskeleton Signaling,Actin Nucleation by ARP-WASP Complex,Axonal Guidance Signaling,Cardiac Hypertrophy Signaling (Enhanced),Caveolar-mediated Endocytosis Signaling,Cdc42 Signaling,Ephrin Receptor Signaling,ERK/MAPK Signaling,FAK Signaling,Glioma Invasiveness Signaling,Hepatic Fibrosis Signaling Pathway,HGF Signaling,IL-8 Signaling,Integrin Signaling,Molecular Mechanisms of Cancer,Neuregu…
hsa-miR-142-3p	miR-142-3p (and other miRNAs w/seed GUAGUGU)	-3.39	TargetScan Human	High (predicted)	ITGB8	Actin Cytoskeleton Signaling,Actin Nucleation by ARP-WASP Complex,Axonal Guidance Signaling,Cardiac Hypertrophy Signaling (Enhanced),Caveolar-mediated Endocytosis Signaling,Cdc42 Signaling,Clathrin-mediated Endocytosis Signaling,Ephrin Receptor Signaling,ERK/MAPK Signaling,FAK Signaling,Hepatic Fibrosis Signaling Pathway,HER-2 Signaling in Breast Cancer,HGF Signaling,ILK Signaling,Integrin Signal…
hsa-miR-142-3p	miR-142-3p (and other miRNAs w/seed GUAGUGU)	-3.39	TargetScan Human	High (predicted)	RAC1	Actin Cytoskeleton Signaling,Actin Nucleation by ARP-WASP Complex,Agrin Interactions at Neuromuscular Junction,Amyotrophic Lateral Sclerosis Signaling,Apelin Adipocyte Signaling Pathway,Axonal Guidance Signaling,B Cell Receptor Signaling,Breast Cancer Regulation by Stathmin1,Cardiac Hypertrophy Signaling,CCR3 Signaling in Eosinophils,CD28 Signaling in T Helper Cells,Cholecystokinin/Gastrin-mediat…
hsa-miR-142-3p	miR-142-3p (and other miRNAs w/seed GUAGUGU)	-3.39	TargetScan Human	High (predicted)	PTPN23	3-phosphoinositide Biosynthesis,3-phosphoinositide Degradation,D-myo-inositol (1,4,5,6)-Tetrakisphosphate Biosynthesis,D-myo-inositol (3,4,5,6)-tetrakisphosphate Biosynthesis,D-myo-inositol-5-phosphate Metabolism,Protein Kinase A Signaling,Superpathway of Inositol Phosphate Compounds
hsa-miR-142-3p	miR-142-3p (and other miRNAs w/seed GUAGUGU)	-3.39	TargetScan Human	High (predicted)	INPP5A	1D-myo-inositol Hexakisphosphate Biosynthesis II (Mammalian),D-myo-inositol (1,3,4)-trisphosphate Biosynthesis,D-myo-inositol (1,4,5)-trisphosphate Degradation,Superpathway of D-myo-inositol (1,4,5)-trisphosphate Metabolism,Superpathway of Inositol Phosphate Compounds
hsa-miR-142-3p	miR-142-3p (and other miRNAs w/seed GUAGUGU)	-3.39	TargetScan Human	High (predicted)	AKT1S1	14-3-3-mediated Signaling,AMPK Signaling,Autophagy,Endocannabinoid Cancer Inhibition Pathway,Endocannabinoid Developing Neuron Pathway,HER-2 Signaling in Breast Cancer,IL-15 Signaling,mTOR Signaling,Systemic Lupus Erythematosus In T Cell Signaling Pathway,T Cell Receptor Signaling
hsa-miR-142-3p	miR-142-3p (and other miRNAs w/seed GUAGUGU)	-3.39	TargetScan Human	High (predicted)	ABCD1
hsa-miR-142-3p	miR-142-3p (and other miRNAs w/seed GUAGUGU)	-3.39	TargetScan Human	High (predicted)	AC1068734
hsa-miR-142-3p	miR-142-3p (and other miRNAs w/seed GUAGUGU)	-3.39	TargetScan Human	High (predicted)	ANK3
hsa-miR-142-3p	miR-142-3p (and other miRNAs w/seed GUAGUGU)	-3.39	TargetScan Human	High (predicted)	ANKRD11
hsa-miR-142-3p	miR-142-3p (and other miRNAs w/seed GUAGUGU)	-3.39	TargetScan Human	High (predicted)	ARL1
hsa-miR-142-3p	miR-142-3p (and other miRNAs w/seed GUAGUGU)	-3.39	TargetScan Human	High (predicted)	ARL15
hsa-miR-142-3p	miR-142-3p (and other miRNAs w/seed GUAGUGU)	-3.39	TargetScan Human	High (predicted)	ASH1L
hsa-miR-142-3p	miR-142-3p (and other miRNAs w/seed GUAGUGU)	-3.39	TargetScan Human	High (predicted)	BAZ1A
hsa-miR-142-3p	miR-142-3p (and other miRNAs w/seed GUAGUGU)	-3.39	TargetScan Human	High (predicted)	BOD1L2
hsa-miR-142-3p	miR-142-3p (and other miRNAs w/seed GUAGUGU)	-3.39	TargetScan Human	High (predicted)	C16orf78
hsa-miR-142-3p	miR-142-3p (and other miRNAs w/seed GUAGUGU)	-3.39	TargetScan Human	High (predicted)	C20orf194
hsa-miR-142-3p	miR-142-3p (and other miRNAs w/seed GUAGUGU)	-3.39	TargetScan Human	High (predicted)	C5orf24
hsa-miR-142-3p	miR-142-3p (and other miRNAs w/seed GUAGUGU)	-3.39	Ingenuity Expert Findings,TargetScan Human	Experimentally Observed,High (predicted)	C9orf72
hsa-miR-142-3p	miR-142-3p (and other miRNAs w/seed GUAGUGU)	-3.39	TargetScan Human	High (predicted)	CCNJ
hsa-miR-142-3p	miR-142-3p (and other miRNAs w/seed GUAGUGU)	-3.39	TargetScan Human	High (predicted)	CCNT2
hsa-miR-142-3p	miR-142-3p (and other miRNAs w/seed GUAGUGU)	-3.39	TargetScan Human	High (predicted)	CDC14A
hsa-miR-142-3p	miR-142-3p (and other miRNAs w/seed GUAGUGU)	-3.39	TargetScan Human	High (predicted)	CEP192
hsa-miR-142-3p	miR-142-3p (and other miRNAs w/seed GUAGUGU)	-3.39	TargetScan Human	High (predicted)	CLIC4
hsa-miR-142-3p	miR-142-3p (and other miRNAs w/seed GUAGUGU)	-3.39	TargetScan Human	High (predicted)	CNIH4
hsa-miR-142-3p	miR-142-3p (and other miRNAs w/seed GUAGUGU)	-3.39	TargetScan Human	High (predicted)	COG4
hsa-miR-142-3p	miR-142-3p (and other miRNAs w/seed GUAGUGU)	-3.39	TargetScan Human	High (predicted)	CPEB2
hsa-miR-142-3p	miR-142-3p (and other miRNAs w/seed GUAGUGU)	-3.39	TargetScan Human	High (predicted)	DCUN1D4
hsa-miR-142-3p	miR-142-3p (and other miRNAs w/seed GUAGUGU)	-3.39	TargetScan Human	High (predicted)	ECRG4
hsa-miR-142-3p	miR-142-3p (and other miRNAs w/seed GUAGUGU)	-3.39	TargetScan Human	High (predicted)	FAM114A1
hsa-miR-142-3p	miR-142-3p (and other miRNAs w/seed GUAGUGU)	-3.39	TargetScan Human	High (predicted)	FAM218A
hsa-miR-142-3p	miR-142-3p (and other miRNAs w/seed GUAGUGU)	-3.39	TargetScan Human	High (predicted)	FBXO3
hsa-miR-142-3p	miR-142-3p (and other miRNAs w/seed GUAGUGU)	-3.39	TargetScan Human	High (predicted)	FOXD4L3/FOXD4L6
hsa-miR-142-3p	miR-142-3p (and other miRNAs w/seed GUAGUGU)	-3.39	TargetScan Human	High (predicted)	FOXR2
hsa-miR-142-3p	miR-142-3p (and other miRNAs w/seed GUAGUGU)	-3.39	TargetScan Human	High (predicted)	GAS2L3
hsa-miR-142-3p	miR-142-3p (and other miRNAs w/seed GUAGUGU)	-3.39	TargetScan Human	High (predicted)	HEATR5A
hsa-miR-142-3p	miR-142-3p (and other miRNAs w/seed GUAGUGU)	-3.39	TargetScan Human	High (predicted)	HSPE1-MOB4
hsa-miR-142-3p	miR-142-3p (and other miRNAs w/seed GUAGUGU)	-3.39	TargetScan Human	High (predicted)	IER3
hsa-miR-142-3p	miR-142-3p (and other miRNAs w/seed GUAGUGU)	-3.39	TargetScan Human	High (predicted)	KIF5B
hsa-miR-142-3p	miR-142-3p (and other miRNAs w/seed GUAGUGU)	-3.39	TargetScan Human	High (predicted)	KLHDC1
hsa-miR-142-3p	miR-142-3p (and other miRNAs w/seed GUAGUGU)	-3.39	TargetScan Human	High (predicted)	LCOR
hsa-miR-142-3p	miR-142-3p (and other miRNAs w/seed GUAGUGU)	-3.39	TargetScan Human	High (predicted)	LINC02312
hsa-miR-142-3p	miR-142-3p (and other miRNAs w/seed GUAGUGU)	-3.39	TargetScan Human	High (predicted)	LMO3
hsa-miR-142-3p	miR-142-3p (and other miRNAs w/seed GUAGUGU)	-3.39	TargetScan Human	High (predicted)	LRRC1
hsa-miR-142-3p	miR-142-3p (and other miRNAs w/seed GUAGUGU)	-3.39	TargetScan Human	High (predicted)	LRRC3B
hsa-miR-142-3p	miR-142-3p (and other miRNAs w/seed GUAGUGU)	-3.39	TargetScan Human	High (predicted)	MAGEA8
hsa-miR-142-3p	miR-142-3p (and other miRNAs w/seed GUAGUGU)	-3.39	TargetScan Human	High (predicted)	MANBAL
hsa-miR-142-3p	miR-142-3p (and other miRNAs w/seed GUAGUGU)	-3.39	TargetScan Human	High (predicted)	MEDAG
hsa-miR-142-3p	miR-142-3p (and other miRNAs w/seed GUAGUGU)	-3.39	TargetScan Human	High (predicted)	MIGA1
hsa-miR-142-3p	miR-142-3p (and other miRNAs w/seed GUAGUGU)	-3.39	TargetScan Human	High (predicted)	MNS1
hsa-miR-142-3p	miR-142-3p (and other miRNAs w/seed GUAGUGU)	-3.39	TargetScan Human	High (predicted)	MOB4
hsa-miR-142-3p	miR-142-3p (and other miRNAs w/seed GUAGUGU)	-3.39	TargetScan Human	High (predicted)	MORF4L2
hsa-miR-142-3p	miR-142-3p (and other miRNAs w/seed GUAGUGU)	-3.39	TargetScan Human	High (predicted)	MRFAP1
hsa-miR-142-3p	miR-142-3p (and other miRNAs w/seed GUAGUGU)	-3.39	TargetScan Human	High (predicted)	NKX2-3
hsa-miR-142-3p	miR-142-3p (and other miRNAs w/seed GUAGUGU)	-3.39	TargetScan Human	High (predicted)	NR2C1
hsa-miR-142-3p	miR-142-3p (and other miRNAs w/seed GUAGUGU)	-3.39	TargetScan Human	High (predicted)	NSFL1C
hsa-miR-142-3p	miR-142-3p (and other miRNAs w/seed GUAGUGU)	-3.39	TargetScan Human	High (predicted)	PATE1
hsa-miR-142-3p	miR-142-3p (and other miRNAs w/seed GUAGUGU)	-3.39	TargetScan Human	High (predicted)	PATZ1
hsa-miR-142-3p	miR-142-3p (and other miRNAs w/seed GUAGUGU)	-3.39	TargetScan Human	High (predicted)	PDZD9
hsa-miR-142-3p	miR-142-3p (and other miRNAs w/seed GUAGUGU)	-3.39	TargetScan Human	High (predicted)	PPP1R2
hsa-miR-142-3p	miR-142-3p (and other miRNAs w/seed GUAGUGU)	-3.39	TargetScan Human	High (predicted)	PPP1R37
hsa-miR-142-3p	miR-142-3p (and other miRNAs w/seed GUAGUGU)	-3.39	TargetScan Human	High (predicted)	RGL2
hsa-miR-142-3p	miR-142-3p (and other miRNAs w/seed GUAGUGU)	-3.39	TargetScan Human	High (predicted)	RHOBTB3
hsa-miR-142-3p	miR-142-3p (and other miRNAs w/seed GUAGUGU)	-3.39	TargetScan Human	High (predicted)	RIPPLY3
hsa-miR-142-3p	miR-142-3p (and other miRNAs w/seed GUAGUGU)	-3.39	TargetScan Human	High (predicted)	RNF7
hsa-miR-142-3p	miR-142-3p (and other miRNAs w/seed GUAGUGU)	-3.39	TargetScan Human	High (predicted)	RPEL1
hsa-miR-142-3p	miR-142-3p (and other miRNAs w/seed GUAGUGU)	-3.39	TargetScan Human	High (predicted)	RTL8A
hsa-miR-142-3p	miR-142-3p (and other miRNAs w/seed GUAGUGU)	-3.39	TargetScan Human	High (predicted)	RTL8C
hsa-miR-142-3p	miR-142-3p (and other miRNAs w/seed GUAGUGU)	-3.39	TargetScan Human	High (predicted)	SEC22A
hsa-miR-142-3p	miR-142-3p (and other miRNAs w/seed GUAGUGU)	-3.39	TargetScan Human	High (predicted)	SERAC1
hsa-miR-142-3p	miR-142-3p (and other miRNAs w/seed GUAGUGU)	-3.39	TargetScan Human	High (predicted)	SIK1/SIK1B
hsa-miR-142-3p	miR-142-3p (and other miRNAs w/seed GUAGUGU)	-3.39	TargetScan Human	High (predicted)	SLC35A1
hsa-miR-142-3p	miR-142-3p (and other miRNAs w/seed GUAGUGU)	-3.39	TargetScan Human	High (predicted)	SLC35F5
hsa-miR-142-3p	miR-142-3p (and other miRNAs w/seed GUAGUGU)	-3.39	TargetScan Human	High (predicted)	SLC37A3
hsa-miR-142-3p	miR-142-3p (and other miRNAs w/seed GUAGUGU)	-3.39	TargetScan Human	High (predicted)	SLC49A4
hsa-miR-142-3p	miR-142-3p (and other miRNAs w/seed GUAGUGU)	-3.39	TargetScan Human	High (predicted)	SMIM27
hsa-miR-142-3p	miR-142-3p (and other miRNAs w/seed GUAGUGU)	-3.39	TargetScan Human	High (predicted)	SMR3A
hsa-miR-142-3p	miR-142-3p (and other miRNAs w/seed GUAGUGU)	-3.39	TargetScan Human	High (predicted)	SPRY3
hsa-miR-142-3p	miR-142-3p (and other miRNAs w/seed GUAGUGU)	-3.39	TargetScan Human	High (predicted)	STATH
hsa-miR-142-3p	miR-142-3p (and other miRNAs w/seed GUAGUGU)	-3.39	TargetScan Human	High (predicted)	STRN3
hsa-miR-142-3p	miR-142-3p (and other miRNAs w/seed GUAGUGU)	-3.39	TargetScan Human	High (predicted)	STX12
hsa-miR-142-3p	miR-142-3p (and other miRNAs w/seed GUAGUGU)	-3.39	TargetScan Human	High (predicted)	TAOK1
hsa-miR-142-3p	miR-142-3p (and other miRNAs w/seed GUAGUGU)	-3.39	Ingenuity Expert Findings,TargetScan Human	Experimentally Observed,High (predicted)	TARDBP
hsa-miR-142-3p	miR-142-3p (and other miRNAs w/seed GUAGUGU)	-3.39	TargetScan Human	High (predicted)	TASOR2
hsa-miR-142-3p	miR-142-3p (and other miRNAs w/seed GUAGUGU)	-3.39	TargetScan Human	High (predicted)	TBX4
hsa-miR-142-3p	miR-142-3p (and other miRNAs w/seed GUAGUGU)	-3.39	TargetScan Human	High (predicted)	TFG
hsa-miR-142-3p	miR-142-3p (and other miRNAs w/seed GUAGUGU)	-3.39	TargetScan Human	High (predicted)	TLDC2
hsa-miR-142-3p	miR-142-3p (and other miRNAs w/seed GUAGUGU)	-3.39	TargetScan Human	High (predicted)	TMEM200B
hsa-miR-142-3p	miR-142-3p (and other miRNAs w/seed GUAGUGU)	-3.39	TargetScan Human	High (predicted)	TMEM59
hsa-miR-142-3p	miR-142-3p (and other miRNAs w/seed GUAGUGU)	-3.39	TargetScan Human	High (predicted)	VWC2
hsa-miR-142-3p	miR-142-3p (and other miRNAs w/seed GUAGUGU)	-3.39	TargetScan Human	High (predicted)	WDR5B
hsa-miR-142-3p	miR-142-3p (and other miRNAs w/seed GUAGUGU)	-3.39	TargetScan Human	High (predicted)	ZBTB41
hsa-miR-142-3p	miR-142-3p (and other miRNAs w/seed GUAGUGU)	-3.39	TargetScan Human	High (predicted)	ZCCHC14
hsa-miR-142-3p	miR-142-3p (and other miRNAs w/seed GUAGUGU)	-3.39	TargetScan Human	High (predicted)	ZFYVE27
hsa-miR-142-3p	miR-142-3p (and other miRNAs w/seed GUAGUGU)	-3.39	TargetScan Human	High (predicted)	ZNF479
hsa-miR-142-3p	miR-142-3p (and other miRNAs w/seed GUAGUGU)	-3.39	TargetScan Human	High (predicted)	ZNF676
hsa-miR-142-3p	miR-142-3p (and other miRNAs w/seed GUAGUGU)	-3.39	TargetScan Human	High (predicted)	ZNF682
hsa-miR-142-3p	miR-142-3p (and other miRNAs w/seed GUAGUGU)	-3.39	TargetScan Human	High (predicted)	ZNF808
hsa-miR-23a-3p	miR-23a-3p (and other miRNAs w/seed UCACAUU)	-3.36	TargetScan Human	High (predicted)	NRGN	TR/RXR Activation
hsa-miR-23a-3p	miR-23a-3p (and other miRNAs w/seed UCACAUU)	-3.36	TargetScan Human	High (predicted)	SAFB	Tight Junction Signaling
hsa-miR-23a-3p	miR-23a-3p (and other miRNAs w/seed UCACAUU)	-3.36	TargetScan Human	High (predicted)	SNRPC	Systemic Lupus Erythematosus Signaling
hsa-miR-23a-3p	miR-23a-3p (and other miRNAs w/seed UCACAUU)	-3.36	TargetScan Human	High (predicted)	SNRPE	Systemic Lupus Erythematosus Signaling
hsa-miR-23a-3p	miR-23a-3p (and other miRNAs w/seed UCACAUU)	-3.36	TargetScan Human	High (predicted)	STXBP6	Synaptogenesis Signaling Pathway
hsa-miR-23a-3p	miR-23a-3p (and other miRNAs w/seed UCACAUU)	-3.36	TargetScan Human	High (predicted)	SYT4	Synaptogenesis Signaling Pathway
hsa-miR-23a-3p	miR-23a-3p (and other miRNAs w/seed UCACAUU)	-3.36	TargetScan Human	High (predicted)	NR6A1	Role of Oct4 in Mammalian Embryonic Stem Cell Pluripotency
hsa-miR-23a-3p	miR-23a-3p (and other miRNAs w/seed UCACAUU)	-3.36	TargetScan Human	High (predicted)	KPNA7	RAN Signaling
hsa-miR-23a-3p	miR-23a-3p (and other miRNAs w/seed UCACAUU)	-3.36	TargetScan Human	High (predicted)	USP53	Protein Ubiquitination Pathway
hsa-miR-23a-3p	miR-23a-3p (and other miRNAs w/seed UCACAUU)	-3.36	TargetScan Human	High (predicted)	MARCKS	Phagosome Formation,Phospholipase C Signaling,Synaptogenesis Signaling Pathway
hsa-miR-23a-3p	miR-23a-3p (and other miRNAs w/seed UCACAUU)	-3.36	TargetScan Human	High (predicted)	CCNG1	p53 Signaling
hsa-miR-23a-3p	miR-23a-3p (and other miRNAs w/seed UCACAUU)	-3.36	TargetScan Human	High (predicted)	RGS8	Opioid Signaling Pathway
hsa-miR-23a-3p	miR-23a-3p (and other miRNAs w/seed UCACAUU)	-3.36	TargetScan Human	High (predicted)	MT2A	Oncostatin M Signaling,SPINK1 General Cancer Pathway
hsa-miR-23a-3p	miR-23a-3p (and other miRNAs w/seed UCACAUU)	-3.36	TargetScan Human	High (predicted)	NTS	Neuroprotective Role of THOP1 in Alzheimer's Disease
hsa-miR-23a-3p	miR-23a-3p (and other miRNAs w/seed UCACAUU)	-3.36	TargetScan Human	High (predicted)	PPIF	Necroptosis Signaling Pathway,Sirtuin Signaling Pathway
hsa-miR-23a-3p	miR-23a-3p (and other miRNAs w/seed UCACAUU)	-3.36	TargetScan Human	High (predicted)	UQCR10	Mitochondrial Dysfunction,Oxidative Phosphorylation
hsa-miR-23a-3p	miR-23a-3p (and other miRNAs w/seed UCACAUU)	-3.36	TargetScan Human	High (predicted)	B4GAT1	Melatonin Degradation I,Nicotine Degradation II,Nicotine Degradation III,Serotonin Degradation,Superpathway of Melatonin Degradation,Thyroid Hormone Metabolism II (via Conjugation and/or Degradation)
hsa-miR-23a-3p	miR-23a-3p (and other miRNAs w/seed UCACAUU)	-3.36	TargetScan Human	High (predicted)	MRC1	Macropinocytosis Signaling,Phagosome Formation
hsa-miR-23a-3p	miR-23a-3p (and other miRNAs w/seed UCACAUU)	-3.36	TargetScan Human	High (predicted)	GLB1L3	Lactose Degradation III
hsa-miR-23a-3p	miR-23a-3p (and other miRNAs w/seed UCACAUU)	-3.36	TargetScan Human	High (predicted)	SLC25A4	Induction of Apoptosis by HIV1,Necroptosis Signaling Pathway,Sirtuin Signaling Pathway
hsa-miR-23a-3p	miR-23a-3p (and other miRNAs w/seed UCACAUU)	-3.36	TargetScan Human	High (predicted)	TNFAIP6	IL-6 Signaling
hsa-miR-23a-3p	miR-23a-3p (and other miRNAs w/seed UCACAUU)	-3.36	TargetScan Human	High (predicted)	LDHB	HIF1α Signaling,NAD Signaling Pathway,Pyruvate Fermentation to Lactate,Sirtuin Signaling Pathway,White Adipose Tissue Browning Pathway
hsa-miR-23a-3p	miR-23a-3p (and other miRNAs w/seed UCACAUU)	-3.36	TargetScan Human	High (predicted)	HMGB2	Granzyme A Signaling
hsa-miR-23a-3p	miR-23a-3p (and other miRNAs w/seed UCACAUU)	-3.36	TargetScan Human	High (predicted)	A1BG	FXR/RXR Activation,LXR/RXR Activation
hsa-miR-23a-3p	miR-23a-3p (and other miRNAs w/seed UCACAUU)	-3.36	TargetScan Human	High (predicted)	MTHFS	Folate Transformations I
hsa-miR-23a-3p	miR-23a-3p (and other miRNAs w/seed UCACAUU)	-3.36	TargetScan Human	High (predicted)	AUH	Fatty Acid β-oxidation I,Isoleucine Degradation I,Leucine Degradation I,Valine Degradation I
hsa-miR-23a-3p	miR-23a-3p (and other miRNAs w/seed UCACAUU)	-3.36	TargetScan Human	High (predicted)	NDUFA2	Estrogen Receptor Signaling,Glucocorticoid Receptor Signaling,Mitochondrial Dysfunction,Oxidative Phosphorylation,Sirtuin Signaling Pathway
hsa-miR-23a-3p	miR-23a-3p (and other miRNAs w/seed UCACAUU)	-3.36	TargetScan Human	High (predicted)	NDUFA3	Estrogen Receptor Signaling,Glucocorticoid Receptor Signaling,Mitochondrial Dysfunction,Oxidative Phosphorylation,Sirtuin Signaling Pathway
hsa-miR-23a-3p	miR-23a-3p (and other miRNAs w/seed UCACAUU)	-3.36	TargetScan Human	High (predicted)	UQCRFS1	Estrogen Receptor Signaling,Glucocorticoid Receptor Signaling,Mitochondrial Dysfunction,Oxidative Phosphorylation,Sirtuin Signaling Pathway
hsa-miR-23a-3p	miR-23a-3p (and other miRNAs w/seed UCACAUU)	-3.36	TargetScan Human	High (predicted)	MESP1	Embryonic Stem Cell Differentiation into Cardiac Lineages
hsa-miR-23a-3p	miR-23a-3p (and other miRNAs w/seed UCACAUU)	-3.36	TargetScan Human	High (predicted)	RPL31	EIF2 Signaling
hsa-miR-23a-3p	miR-23a-3p (and other miRNAs w/seed UCACAUU)	-3.36	TargetScan Human	High (predicted)	ALG6	Dolichyl-diphosphooligosaccharide Biosynthesis
hsa-miR-23a-3p	miR-23a-3p (and other miRNAs w/seed UCACAUU)	-3.36	TargetScan Human	High (predicted)	TFRC	Clathrin-mediated Endocytosis Signaling,Ferroptosis Signaling Pathway,Hepatic Fibrosis Signaling Pathway,Iron homeostasis signaling pathway,Virus Entry via Endocytic Pathways
hsa-miR-23a-3p	miR-23a-3p (and other miRNAs w/seed UCACAUU)	-3.36	TargetScan Human	High (predicted)	CCK	Cholecystokinin/Gastrin-mediated Signaling,GPCR-Mediated Integration of Enteroendocrine Signaling Exemplified by an L Cell,GPCR-Mediated Nutrient Sensing in Enteroendocrine Cells,Insulin Secretion Signaling Pathway
hsa-miR-23a-3p	miR-23a-3p (and other miRNAs w/seed UCACAUU)	-3.36	TargetScan Human	High (predicted)	ASAH2B	Ceramide Degradation,Sphingosine and Sphingosine-1-phosphate Metabolism,Sphingosine-1-phosphate Signaling
hsa-miR-23a-3p	miR-23a-3p (and other miRNAs w/seed UCACAUU)	-3.36	TargetScan Human	High (predicted)	BORA	Cell Cycle: G2/M DNA Damage Checkpoint Regulation
hsa-miR-23a-3p	miR-23a-3p (and other miRNAs w/seed UCACAUU)	-3.36	TargetScan Human	High (predicted)	MBOAT7	CDP-diacylglycerol Biosynthesis I,Phosphatidylglycerol Biosynthesis II (Non-plastidic),Stearate Biosynthesis I (Animals),Triacylglycerol Biosynthesis
hsa-miR-23a-3p	miR-23a-3p (and other miRNAs w/seed UCACAUU)	-3.36	TargetScan Human	High (predicted)	EXOC1	Cdc42 Signaling
hsa-miR-23a-3p	miR-23a-3p (and other miRNAs w/seed UCACAUU)	-3.36	TargetScan Human	High (predicted)	ACVR1C	Cardiac Hypertrophy Signaling (Enhanced),Epithelial Adherens Junction Signaling,Factors Promoting Cardiogenesis in Vertebrates,FAT10 Cancer Signaling Pathway,Hepatic Fibrosis Signaling Pathway,Neuroinflammation Signaling Pathway,PPARα/RXRα Activation,Senescence Pathway,T Cell Exhaustion Signaling Pathway,TGF-β Signaling,Th1 and Th2 Activation Pathway,Th2 Pathway,Wnt/β-catenin Signaling
hsa-miR-23a-3p	miR-23a-3p (and other miRNAs w/seed UCACAUU)	-3.36	TargetScan Human	High (predicted)	RGS18	cAMP-mediated signaling,G-Protein Coupled Receptor Signaling,Gαq Signaling,Opioid Signaling Pathway
hsa-miR-23a-3p	miR-23a-3p (and other miRNAs w/seed UCACAUU)	-3.36	TargetScan Human	High (predicted)	PKIA	cAMP-mediated signaling,Cardiac β-adrenergic Signaling
hsa-miR-23a-3p	miR-23a-3p (and other miRNAs w/seed UCACAUU)	-3.36	TargetScan Human	High (predicted)	PDE7A	cAMP-mediated signaling,Cardiac Hypertrophy Signaling (Enhanced),Cardiac β-adrenergic Signaling,G-Protein Coupled Receptor Signaling,Gustation Pathway,Protein Kinase A Signaling,Relaxin Signaling,tRNA Splicing
hsa-miR-23a-3p	miR-23a-3p (and other miRNAs w/seed UCACAUU)	-3.36	TargetScan Human	High (predicted)	PDE4B	cAMP-mediated signaling,Cardiac Hypertrophy Signaling (Enhanced),Cardiac β-adrenergic Signaling,Cellular Effects of Sildenafil (Viagra),G-Protein Coupled Receptor Signaling,Gustation Pathway,Protein Kinase A Signaling,Relaxin Signaling,Semaphorin Neuronal Repulsive Signaling Pathway,Sperm Motility,tRNA Splicing
hsa-miR-23a-3p	miR-23a-3p (and other miRNAs w/seed UCACAUU)	-3.36	TargetScan Human	High (predicted)	AKR1C1/AKR1C2	Bile Acid Biosynthesis, Neutral Pathway,Estrogen Biosynthesis,Estrogen-Dependent Breast Cancer Signaling,Methylglyoxal Degradation III,TR/RXR Activation
hsa-miR-23a-3p	miR-23a-3p (and other miRNAs w/seed UCACAUU)	-3.36	TargetScan Human	High (predicted)	ATG12	Autophagy,Sirtuin Signaling Pathway
hsa-miR-23a-3p	miR-23a-3p (and other miRNAs w/seed UCACAUU)	-3.36	TargetScan Human	High (predicted)	ARL8B	Autophagy
hsa-miR-23a-3p	miR-23a-3p (and other miRNAs w/seed UCACAUU)	-3.36	TargetScan Human	High (predicted)	ZNF420	ATM Signaling
hsa-miR-23a-3p	miR-23a-3p (and other miRNAs w/seed UCACAUU)	-3.36	TargetScan Human	High (predicted)	LYZ	Atherosclerosis Signaling,Clathrin-mediated Endocytosis Signaling,IL-12 Signaling and Production in Macrophages,LXR/RXR Activation,Production of Nitric Oxide and Reactive Oxygen Species in Macrophages
hsa-miR-23a-3p	miR-23a-3p (and other miRNAs w/seed UCACAUU)	-3.36	TargetScan Human	High (predicted)	ASNS	Asparagine Biosynthesis I
hsa-miR-23a-3p	miR-23a-3p (and other miRNAs w/seed UCACAUU)	-3.36	TargetScan Human	High (predicted)	SST	Antiproliferative Role of Somatostatin Receptor 2,Cholecystokinin/Gastrin-mediated Signaling,GPCR-Mediated Integration of Enteroendocrine Signaling Exemplified by an L Cell,Neuroprotective Role of THOP1 in Alzheimer's Disease
hsa-miR-23a-3p	miR-23a-3p (and other miRNAs w/seed UCACAUU)	-3.36	TargetScan Human	High (predicted)	NCOA2	Androgen Signaling,Aryl Hydrocarbon Receptor Signaling,Estrogen Receptor Signaling,Glucocorticoid Receptor Signaling,Role of Wnt/GSK-3β Signaling in the Pathogenesis of Influenza,TR/RXR Activation,VDR/RXR Activation,Xenobiotic Metabolism AHR Signaling Pathway
hsa-miR-23a-3p	miR-23a-3p (and other miRNAs w/seed UCACAUU)	-3.36	TargetScan Human	High (predicted)	APAF1	Amyotrophic Lateral Sclerosis Signaling,Apoptosis Signaling,Aryl Hydrocarbon Receptor Signaling,CD27 Signaling in Lymphocytes,Cytotoxic T Lymphocyte-mediated Apoptosis of Target Cells,Death Receptor Signaling,Docosahexaenoic Acid (DHA) Signaling,Erythropoietin Signaling Pathway,Granzyme B Signaling,Huntington's Disease Signaling,Induction of Apoptosis by HIV1,Lymphotoxin β Receptor Signaling,Mole…
hsa-miR-23a-3p	miR-23a-3p (and other miRNAs w/seed UCACAUU)	-3.36	TargetScan Human	High (predicted)	CLDN12	Agranulocyte Adhesion and Diapedesis,Granulocyte Adhesion and Diapedesis,Leukocyte Extravasation Signaling,Sertoli Cell-Sertoli Cell Junction Signaling,Tight Junction Signaling
hsa-miR-23a-3p	miR-23a-3p (and other miRNAs w/seed UCACAUU)	-3.36	TargetScan Human	High (predicted)	CLDN14	Agranulocyte Adhesion and Diapedesis,Granulocyte Adhesion and Diapedesis,Leukocyte Extravasation Signaling,Sertoli Cell-Sertoli Cell Junction Signaling,Tight Junction Signaling
hsa-miR-23a-3p	miR-23a-3p (and other miRNAs w/seed UCACAUU)	-3.36	TargetScan Human	High (predicted)	CCL7	Agranulocyte Adhesion and Diapedesis,Chemokine Signaling,Granulocyte Adhesion and Diapedesis,IL-17A Signaling in Fibroblasts,LXR/RXR Activation,Role of IL-17A in Arthritis,Role of IL-17F in Allergic Inflammatory Airway Diseases,TREM1 Signaling
hsa-miR-23a-3p	miR-23a-3p (and other miRNAs w/seed UCACAUU)	-3.36	TarBase,TargetScan Human,miRecords	Experimentally Observed,High (predicted)	CXCL12	Agranulocyte Adhesion and Diapedesis,Atherosclerosis Signaling,Axonal Guidance Signaling,Chemokine Signaling,CXCR4 Signaling,Ephrin B Signaling,Ephrin Receptor Signaling,Granulocyte Adhesion and Diapedesis,Leukocyte Extravasation Signaling,Neuroinflammation Signaling Pathway,Role of Macrophages, Fibroblasts and Endothelial Cells in Rheumatoid Arthritis,Tumor Microenvironment Pathway
hsa-miR-23a-3p	miR-23a-3p (and other miRNAs w/seed UCACAUU)	-3.36	TargetScan Human	High (predicted)	CCNH	Adipogenesis pathway,Androgen Signaling,Assembly of RNA Polymerase II Complex,Cyclins and Cell Cycle Regulation,Glucocorticoid Receptor Signaling,NER (Nucleotide Excision Repair, Enhanced Pathway),Nucleotide Excision Repair Pathway,RAR Activation
hsa-miR-23a-3p	miR-23a-3p (and other miRNAs w/seed UCACAUU)	-3.36	TargetScan Human	High (predicted)	IL18	Acute Phase Response Signaling,Adrenomedullin signaling pathway,Agranulocyte Adhesion and Diapedesis,Airway Pathology in Chronic Obstructive Pulmonary Disease,Altered T Cell and B Cell Signaling in Rheumatoid Arthritis,Atherosclerosis Signaling,Cardiac Hypertrophy Signaling (Enhanced),Cholecystokinin/Gastrin-mediated Signaling,Communication between Innate and Adaptive Immune Cells,Crosstalk betwe…
hsa-miR-23a-3p	miR-23a-3p (and other miRNAs w/seed UCACAUU)	-3.36	TargetScan Human	High (predicted)	CFL2	Actin Cytoskeleton Signaling,Axonal Guidance Signaling,B Cell Receptor Signaling,CCR3 Signaling in Eosinophils,Cdc42 Signaling,Ephrin A Signaling,Ephrin B Signaling,Ephrin Receptor Signaling,Estrogen Receptor Signaling,Germ Cell-Sertoli Cell Junction Signaling,ILK Signaling,Natural Killer Cell Signaling,PAK Signaling,Rac Signaling,RhoA Signaling,RhoGDI Signaling,Role of Tissue Factor in Cancer,Se…
hsa-miR-23a-3p	miR-23a-3p (and other miRNAs w/seed UCACAUU)	-3.36	TargetScan Human	High (predicted)	MYL12B	Actin Cytoskeleton Signaling,Apelin Cardiomyocyte Signaling Pathway,Axonal Guidance Signaling,Cardiac Hypertrophy Signaling,Cdc42 Signaling,Cellular Effects of Sildenafil (Viagra),CXCR4 Signaling,Estrogen Receptor Signaling,Gα12/13 Signaling,Hepatic Fibrosis Signaling Pathway,IL-8 Signaling,Integrin Signaling,PAK Signaling,Phospholipase C Signaling,Protein Kinase A Signaling,Regulation of Actin-b…
hsa-miR-23a-3p	miR-23a-3p (and other miRNAs w/seed UCACAUU)	-3.36	TargetScan Human	High (predicted)	MYH1	Actin Cytoskeleton Signaling,Agranulocyte Adhesion and Diapedesis,Calcium Signaling,Cellular Effects of Sildenafil (Viagra),Dilated Cardiomyopathy Signaling Pathway,Epithelial Adherens Junction Signaling,Hepatic Fibrosis / Hepatic Stellate Cell Activation,ILK Signaling,RhoGDI Signaling,Tight Junction Signaling
hsa-miR-23a-3p	miR-23a-3p (and other miRNAs w/seed UCACAUU)	-3.36	TargetScan Human	High (predicted)	MYH4	Actin Cytoskeleton Signaling,Agranulocyte Adhesion and Diapedesis,Calcium Signaling,Cellular Effects of Sildenafil (Viagra),Dilated Cardiomyopathy Signaling Pathway,Epithelial Adherens Junction Signaling,Hepatic Fibrosis / Hepatic Stellate Cell Activation,ILK Signaling,Protein Kinase A Signaling,RhoGDI Signaling,Tight Junction Signaling
hsa-miR-23a-3p	miR-23a-3p (and other miRNAs w/seed UCACAUU)	-3.36	TargetScan Human	High (predicted)	DHRS11	Acetone Degradation I (to Methylglyoxal),Estrogen Biosynthesis,Estrogen-Dependent Breast Cancer Signaling,Methylglyoxal Degradation III,Stearate Biosynthesis I (Animals)
hsa-miR-23a-3p	miR-23a-3p (and other miRNAs w/seed UCACAUU)	-3.36	TargetScan Human	High (predicted)	RRAS2	14-3-3-mediated Signaling,Actin Cytoskeleton Signaling,Actin Nucleation by ARP-WASP Complex,Acute Myeloid Leukemia Signaling,Acute Phase Response Signaling,Adrenomedullin signaling pathway,Agrin Interactions at Neuromuscular Junction,Angiopoietin Signaling,Antiproliferative Role of Somatostatin Receptor 2,Apelin Endothelial Signaling Pathway,Apoptosis Signaling,Axonal Guidance Signaling,B Cell Re…
hsa-miR-23a-3p	miR-23a-3p (and other miRNAs w/seed UCACAUU)	-3.36	TargetScan Human	High (predicted)	AC004076.7
hsa-miR-23a-3p	miR-23a-3p (and other miRNAs w/seed UCACAUU)	-3.36	TargetScan Human	High (predicted)	ARHGAP20
hsa-miR-23a-3p	miR-23a-3p (and other miRNAs w/seed UCACAUU)	-3.36	TargetScan Human	High (predicted)	ASF1A
hsa-miR-23a-3p	miR-23a-3p (and other miRNAs w/seed UCACAUU)	-3.36	TargetScan Human	High (predicted)	ATAD1
hsa-miR-23a-3p	miR-23a-3p (and other miRNAs w/seed UCACAUU)	-3.36	TargetScan Human	High (predicted)	ATP11C
hsa-miR-23a-3p	miR-23a-3p (and other miRNAs w/seed UCACAUU)	-3.36	TargetScan Human	High (predicted)	BEX4
hsa-miR-23a-3p	miR-23a-3p (and other miRNAs w/seed UCACAUU)	-3.36	TargetScan Human	High (predicted)	BEX5
hsa-miR-23a-3p	miR-23a-3p (and other miRNAs w/seed UCACAUU)	-3.36	TargetScan Human	High (predicted)	BLCAP
hsa-miR-23a-3p	miR-23a-3p (and other miRNAs w/seed UCACAUU)	-3.36	TargetScan Human	High (predicted)	BTBD8
hsa-miR-23a-3p	miR-23a-3p (and other miRNAs w/seed UCACAUU)	-3.36	TargetScan Human	High (predicted)	C15orf41
hsa-miR-23a-3p	miR-23a-3p (and other miRNAs w/seed UCACAUU)	-3.36	TargetScan Human	High (predicted)	C1orf146
hsa-miR-23a-3p	miR-23a-3p (and other miRNAs w/seed UCACAUU)	-3.36	TargetScan Human	High (predicted)	C2orf69
hsa-miR-23a-3p	miR-23a-3p (and other miRNAs w/seed UCACAUU)	-3.36	TargetScan Human	High (predicted)	C3orf52
hsa-miR-23a-3p	miR-23a-3p (and other miRNAs w/seed UCACAUU)	-3.36	TargetScan Human	High (predicted)	C6orf62
hsa-miR-23a-3p	miR-23a-3p (and other miRNAs w/seed UCACAUU)	-3.36	TargetScan Human	High (predicted)	CA2
hsa-miR-23a-3p	miR-23a-3p (and other miRNAs w/seed UCACAUU)	-3.36	TargetScan Human	High (predicted)	CCDC32
hsa-miR-23a-3p	miR-23a-3p (and other miRNAs w/seed UCACAUU)	-3.36	TargetScan Human	High (predicted)	CCDC82
hsa-miR-23a-3p	miR-23a-3p (and other miRNAs w/seed UCACAUU)	-3.36	TargetScan Human	High (predicted)	CCM2
hsa-miR-23a-3p	miR-23a-3p (and other miRNAs w/seed UCACAUU)	-3.36	TargetScan Human	High (predicted)	CCSAP
hsa-miR-23a-3p	miR-23a-3p (and other miRNAs w/seed UCACAUU)	-3.36	TargetScan Human	High (predicted)	CTCF
hsa-miR-23a-3p	miR-23a-3p (and other miRNAs w/seed UCACAUU)	-3.36	TargetScan Human	High (predicted)	DDX47
hsa-miR-23a-3p	miR-23a-3p (and other miRNAs w/seed UCACAUU)	-3.36	TargetScan Human	High (predicted)	DLGAP1
hsa-miR-23a-3p	miR-23a-3p (and other miRNAs w/seed UCACAUU)	-3.36	TargetScan Human	High (predicted)	ELOVL5
hsa-miR-23a-3p	miR-23a-3p (and other miRNAs w/seed UCACAUU)	-3.36	TargetScan Human	High (predicted)	FAM234B
hsa-miR-23a-3p	miR-23a-3p (and other miRNAs w/seed UCACAUU)	-3.36	TargetScan Human	High (predicted)	FASTKD3
hsa-miR-23a-3p	miR-23a-3p (and other miRNAs w/seed UCACAUU)	-3.36	TargetScan Human	High (predicted)	FBN2
hsa-miR-23a-3p	miR-23a-3p (and other miRNAs w/seed UCACAUU)	-3.36	TargetScan Human	High (predicted)	FBXO25
hsa-miR-23a-3p	miR-23a-3p (and other miRNAs w/seed UCACAUU)	-3.36	TargetScan Human	High (predicted)	FRA10AC1
hsa-miR-23a-3p	miR-23a-3p (and other miRNAs w/seed UCACAUU)	-3.36	TargetScan Human	High (predicted)	FRG2/FRG2B
hsa-miR-23a-3p	miR-23a-3p (and other miRNAs w/seed UCACAUU)	-3.36	TargetScan Human	High (predicted)	FUT4
hsa-miR-23a-3p	miR-23a-3p (and other miRNAs w/seed UCACAUU)	-3.36	TargetScan Human	High (predicted)	GALNT12
hsa-miR-23a-3p	miR-23a-3p (and other miRNAs w/seed UCACAUU)	-3.36	TargetScan Human	High (predicted)	GMFB
hsa-miR-23a-3p	miR-23a-3p (and other miRNAs w/seed UCACAUU)	-3.36	TargetScan Human	High (predicted)	H2BC7
hsa-miR-23a-3p	miR-23a-3p (and other miRNAs w/seed UCACAUU)	-3.36	TargetScan Human	High (predicted)	HDDC2
hsa-miR-23a-3p	miR-23a-3p (and other miRNAs w/seed UCACAUU)	-3.36	TargetScan Human	High (predicted)	HEXIM1
hsa-miR-23a-3p	miR-23a-3p (and other miRNAs w/seed UCACAUU)	-3.36	TargetScan Human	High (predicted)	HMGN2
hsa-miR-23a-3p	miR-23a-3p (and other miRNAs w/seed UCACAUU)	-3.36	TargetScan Human	High (predicted)	HNF4G
hsa-miR-23a-3p	miR-23a-3p (and other miRNAs w/seed UCACAUU)	-3.36	TargetScan Human	High (predicted)	IGSF8
hsa-miR-23a-3p	miR-23a-3p (and other miRNAs w/seed UCACAUU)	-3.36	TargetScan Human	High (predicted)	ISCA2
hsa-miR-23a-3p	miR-23a-3p (and other miRNAs w/seed UCACAUU)	-3.36	TargetScan Human	High (predicted)	ISOC1
hsa-miR-23a-3p	miR-23a-3p (and other miRNAs w/seed UCACAUU)	-3.36	TargetScan Human	High (predicted)	ITGBL1
hsa-miR-23a-3p	miR-23a-3p (and other miRNAs w/seed UCACAUU)	-3.36	TargetScan Human	High (predicted)	KCNV2
hsa-miR-23a-3p	miR-23a-3p (and other miRNAs w/seed UCACAUU)	-3.36	TargetScan Human	High (predicted)	KLRF1
hsa-miR-23a-3p	miR-23a-3p (and other miRNAs w/seed UCACAUU)	-3.36	TargetScan Human	High (predicted)	KMT5A
hsa-miR-23a-3p	miR-23a-3p (and other miRNAs w/seed UCACAUU)	-3.36	TargetScan Human	High (predicted)	KRTAP1-1
hsa-miR-23a-3p	miR-23a-3p (and other miRNAs w/seed UCACAUU)	-3.36	TargetScan Human	High (predicted)	LINC01664
hsa-miR-23a-3p	miR-23a-3p (and other miRNAs w/seed UCACAUU)	-3.36	TargetScan Human	High (predicted)	MAP7
hsa-miR-23a-3p	miR-23a-3p (and other miRNAs w/seed UCACAUU)	-3.36	TargetScan Human	High (predicted)	MCFD2
hsa-miR-23a-3p	miR-23a-3p (and other miRNAs w/seed UCACAUU)	-3.36	TargetScan Human	High (predicted)	MDFIC
hsa-miR-23a-3p	miR-23a-3p (and other miRNAs w/seed UCACAUU)	-3.36	TargetScan Human	High (predicted)	MICU3
hsa-miR-23a-3p	miR-23a-3p (and other miRNAs w/seed UCACAUU)	-3.36	TargetScan Human	High (predicted)	MIS18A
hsa-miR-23a-3p	miR-23a-3p (and other miRNAs w/seed UCACAUU)	-3.36	TargetScan Human	High (predicted)	MS4A3
hsa-miR-23a-3p	miR-23a-3p (and other miRNAs w/seed UCACAUU)	-3.36	TargetScan Human	High (predicted)	MTERF1
hsa-miR-23a-3p	miR-23a-3p (and other miRNAs w/seed UCACAUU)	-3.36	TargetScan Human	High (predicted)	MYCT1
hsa-miR-23a-3p	miR-23a-3p (and other miRNAs w/seed UCACAUU)	-3.36	TargetScan Human	High (predicted)	NAA16
hsa-miR-23a-3p	miR-23a-3p (and other miRNAs w/seed UCACAUU)	-3.36	TargetScan Human	High (predicted)	NACC2
hsa-miR-23a-3p	miR-23a-3p (and other miRNAs w/seed UCACAUU)	-3.36	TargetScan Human	High (predicted)	NAP1L3
hsa-miR-23a-3p	miR-23a-3p (and other miRNAs w/seed UCACAUU)	-3.36	TargetScan Human	High (predicted)	NAP1L5
hsa-miR-23a-3p	miR-23a-3p (and other miRNAs w/seed UCACAUU)	-3.36	TargetScan Human	High (predicted)	NDUFC1
hsa-miR-23a-3p	miR-23a-3p (and other miRNAs w/seed UCACAUU)	-3.36	TargetScan Human	High (predicted)	NEK6
hsa-miR-23a-3p	miR-23a-3p (and other miRNAs w/seed UCACAUU)	-3.36	TargetScan Human	High (predicted)	NUTM2F/NUTM2G
hsa-miR-23a-3p	miR-23a-3p (and other miRNAs w/seed UCACAUU)	-3.36	TargetScan Human	High (predicted)	PALM3
hsa-miR-23a-3p	miR-23a-3p (and other miRNAs w/seed UCACAUU)	-3.36	TargetScan Human	High (predicted)	PARL
hsa-miR-23a-3p	miR-23a-3p (and other miRNAs w/seed UCACAUU)	-3.36	TargetScan Human	High (predicted)	PDCL3
hsa-miR-23a-3p	miR-23a-3p (and other miRNAs w/seed UCACAUU)	-3.36	TargetScan Human	High (predicted)	PKP4
hsa-miR-23a-3p	miR-23a-3p (and other miRNAs w/seed UCACAUU)	-3.36	TargetScan Human	High (predicted)	PNRC2
hsa-miR-23a-3p	miR-23a-3p (and other miRNAs w/seed UCACAUU)	-3.36	TargetScan Human	High (predicted)	PROK2
hsa-miR-23a-3p	miR-23a-3p (and other miRNAs w/seed UCACAUU)	-3.36	TargetScan Human	High (predicted)	PRTG
hsa-miR-23a-3p	miR-23a-3p (and other miRNAs w/seed UCACAUU)	-3.36	TargetScan Human	High (predicted)	RAB39B
hsa-miR-23a-3p	miR-23a-3p (and other miRNAs w/seed UCACAUU)	-3.36	TargetScan Human	High (predicted)	RALYL
hsa-miR-23a-3p	miR-23a-3p (and other miRNAs w/seed UCACAUU)	-3.36	TargetScan Human	High (predicted)	RCHY1
hsa-miR-23a-3p	miR-23a-3p (and other miRNAs w/seed UCACAUU)	-3.36	TargetScan Human	High (predicted)	RCN1
hsa-miR-23a-3p	miR-23a-3p (and other miRNAs w/seed UCACAUU)	-3.36	TargetScan Human	High (predicted)	RP11_595B242
hsa-miR-23a-3p	miR-23a-3p (and other miRNAs w/seed UCACAUU)	-3.36	TargetScan Human	High (predicted)	RP11_67H21
hsa-miR-23a-3p	miR-23a-3p (and other miRNAs w/seed UCACAUU)	-3.36	TargetScan Human	High (predicted)	RP5_1052I52
hsa-miR-23a-3p	miR-23a-3p (and other miRNAs w/seed UCACAUU)	-3.36	TargetScan Human	High (predicted)	RPS19BP1
hsa-miR-23a-3p	miR-23a-3p (and other miRNAs w/seed UCACAUU)	-3.36	TargetScan Human	High (predicted)	SAFB2
hsa-miR-23a-3p	miR-23a-3p (and other miRNAs w/seed UCACAUU)	-3.36	TargetScan Human	High (predicted)	SATB1
hsa-miR-23a-3p	miR-23a-3p (and other miRNAs w/seed UCACAUU)	-3.36	TargetScan Human	High (predicted)	SCG5
hsa-miR-23a-3p	miR-23a-3p (and other miRNAs w/seed UCACAUU)	-3.36	TargetScan Human	High (predicted)	SEC23A
hsa-miR-23a-3p	miR-23a-3p (and other miRNAs w/seed UCACAUU)	-3.36	TargetScan Human	High (predicted)	SEC23IP
hsa-miR-23a-3p	miR-23a-3p (and other miRNAs w/seed UCACAUU)	-3.36	TargetScan Human	High (predicted)	SH3BGR
hsa-miR-23a-3p	miR-23a-3p (and other miRNAs w/seed UCACAUU)	-3.36	TargetScan Human	High (predicted)	SIX1
hsa-miR-23a-3p	miR-23a-3p (and other miRNAs w/seed UCACAUU)	-3.36	TargetScan Human	High (predicted)	SLC6A14
hsa-miR-23a-3p	miR-23a-3p (and other miRNAs w/seed UCACAUU)	-3.36	TargetScan Human	High (predicted)	SMIM18
hsa-miR-23a-3p	miR-23a-3p (and other miRNAs w/seed UCACAUU)	-3.36	TargetScan Human	High (predicted)	SMIM9
hsa-miR-23a-3p	miR-23a-3p (and other miRNAs w/seed UCACAUU)	-3.36	TargetScan Human	High (predicted)	SMN1/SMN2
hsa-miR-23a-3p	miR-23a-3p (and other miRNAs w/seed UCACAUU)	-3.36	TargetScan Human	High (predicted)	SNX5
hsa-miR-23a-3p	miR-23a-3p (and other miRNAs w/seed UCACAUU)	-3.36	TargetScan Human	High (predicted)	SPTSSB
hsa-miR-23a-3p	miR-23a-3p (and other miRNAs w/seed UCACAUU)	-3.36	TargetScan Human	High (predicted)	ST20-MTHFS
hsa-miR-23a-3p	miR-23a-3p (and other miRNAs w/seed UCACAUU)	-3.36	TargetScan Human	High (predicted)	ST6GALNAC3
hsa-miR-23a-3p	miR-23a-3p (and other miRNAs w/seed UCACAUU)	-3.36	TargetScan Human	High (predicted)	STARD3NL
hsa-miR-23a-3p	miR-23a-3p (and other miRNAs w/seed UCACAUU)	-3.36	TargetScan Human	High (predicted)	STX12
hsa-miR-23a-3p	miR-23a-3p (and other miRNAs w/seed UCACAUU)	-3.36	TargetScan Human	High (predicted)	SYS1
hsa-miR-23a-3p	miR-23a-3p (and other miRNAs w/seed UCACAUU)	-3.36	TargetScan Human	High (predicted)	TEX30
hsa-miR-23a-3p	miR-23a-3p (and other miRNAs w/seed UCACAUU)	-3.36	TargetScan Human	High (predicted)	THAP12
hsa-miR-23a-3p	miR-23a-3p (and other miRNAs w/seed UCACAUU)	-3.36	TargetScan Human	High (predicted)	TMED5
hsa-miR-23a-3p	miR-23a-3p (and other miRNAs w/seed UCACAUU)	-3.36	TargetScan Human	High (predicted)	TMEM131L
hsa-miR-23a-3p	miR-23a-3p (and other miRNAs w/seed UCACAUU)	-3.36	TargetScan Human	High (predicted)	TMEM263
hsa-miR-23a-3p	miR-23a-3p (and other miRNAs w/seed UCACAUU)	-3.36	TargetScan Human	High (predicted)	TMEM70
hsa-miR-23a-3p	miR-23a-3p (and other miRNAs w/seed UCACAUU)	-3.36	TargetScan Human	High (predicted)	TMEM87B
hsa-miR-23a-3p	miR-23a-3p (and other miRNAs w/seed UCACAUU)	-3.36	TargetScan Human	High (predicted)	TOP1
hsa-miR-23a-3p	miR-23a-3p (and other miRNAs w/seed UCACAUU)	-3.36	TargetScan Human	High (predicted)	TOX3
hsa-miR-23a-3p	miR-23a-3p (and other miRNAs w/seed UCACAUU)	-3.36	TargetScan Human	High (predicted)	TPST1
hsa-miR-23a-3p	miR-23a-3p (and other miRNAs w/seed UCACAUU)	-3.36	TargetScan Human	High (predicted)	UBBP4
hsa-miR-23a-3p	miR-23a-3p (and other miRNAs w/seed UCACAUU)	-3.36	TargetScan Human	High (predicted)	UBQLN3
hsa-miR-23a-3p	miR-23a-3p (and other miRNAs w/seed UCACAUU)	-3.36	TargetScan Human	High (predicted)	UTP23
hsa-miR-23a-3p	miR-23a-3p (and other miRNAs w/seed UCACAUU)	-3.36	TargetScan Human	High (predicted)	VEPH1
hsa-miR-23a-3p	miR-23a-3p (and other miRNAs w/seed UCACAUU)	-3.36	TargetScan Human	High (predicted)	VRK3
hsa-miR-23a-3p	miR-23a-3p (and other miRNAs w/seed UCACAUU)	-3.36	TargetScan Human	High (predicted)	WBP2
hsa-miR-23a-3p	miR-23a-3p (and other miRNAs w/seed UCACAUU)	-3.36	TargetScan Human	High (predicted)	WTAP
hsa-miR-23a-3p	miR-23a-3p (and other miRNAs w/seed UCACAUU)	-3.36	TargetScan Human	High (predicted)	YOD1
hsa-miR-23a-3p	miR-23a-3p (and other miRNAs w/seed UCACAUU)	-3.36	TargetScan Human	High (predicted)	ZAR1L
hsa-miR-23a-3p	miR-23a-3p (and other miRNAs w/seed UCACAUU)	-3.36	TargetScan Human	High (predicted)	ZIC4
hsa-miR-23a-3p	miR-23a-3p (and other miRNAs w/seed UCACAUU)	-3.36	TargetScan Human	High (predicted)	ZIK1
hsa-miR-23a-3p	miR-23a-3p (and other miRNAs w/seed UCACAUU)	-3.36	TargetScan Human	High (predicted)	ZNF100
hsa-miR-23a-3p	miR-23a-3p (and other miRNAs w/seed UCACAUU)	-3.36	TargetScan Human	High (predicted)	ZNF107
hsa-miR-23a-3p	miR-23a-3p (and other miRNAs w/seed UCACAUU)	-3.36	TargetScan Human	High (predicted)	ZNF114
hsa-miR-23a-3p	miR-23a-3p (and other miRNAs w/seed UCACAUU)	-3.36	TargetScan Human	High (predicted)	ZNF117
hsa-miR-23a-3p	miR-23a-3p (and other miRNAs w/seed UCACAUU)	-3.36	TargetScan Human	High (predicted)	ZNF141
hsa-miR-23a-3p	miR-23a-3p (and other miRNAs w/seed UCACAUU)	-3.36	TargetScan Human	High (predicted)	ZNF195
hsa-miR-23a-3p	miR-23a-3p (and other miRNAs w/seed UCACAUU)	-3.36	TargetScan Human	High (predicted)	ZNF208
hsa-miR-23a-3p	miR-23a-3p (and other miRNAs w/seed UCACAUU)	-3.36	TargetScan Human	High (predicted)	ZNF225
hsa-miR-23a-3p	miR-23a-3p (and other miRNAs w/seed UCACAUU)	-3.36	TargetScan Human	High (predicted)	ZNF23
hsa-miR-23a-3p	miR-23a-3p (and other miRNAs w/seed UCACAUU)	-3.36	TargetScan Human	High (predicted)	ZNF233
hsa-miR-23a-3p	miR-23a-3p (and other miRNAs w/seed UCACAUU)	-3.36	TargetScan Human	High (predicted)	ZNF253
hsa-miR-23a-3p	miR-23a-3p (and other miRNAs w/seed UCACAUU)	-3.36	TargetScan Human	High (predicted)	ZNF254
hsa-miR-23a-3p	miR-23a-3p (and other miRNAs w/seed UCACAUU)	-3.36	TargetScan Human	High (predicted)	ZNF257
hsa-miR-23a-3p	miR-23a-3p (and other miRNAs w/seed UCACAUU)	-3.36	TargetScan Human	High (predicted)	ZNF260
hsa-miR-23a-3p	miR-23a-3p (and other miRNAs w/seed UCACAUU)	-3.36	TargetScan Human	High (predicted)	ZNF267
hsa-miR-23a-3p	miR-23a-3p (and other miRNAs w/seed UCACAUU)	-3.36	TargetScan Human	High (predicted)	ZNF28
hsa-miR-23a-3p	miR-23a-3p (and other miRNAs w/seed UCACAUU)	-3.36	TargetScan Human	High (predicted)	ZNF280D
hsa-miR-23a-3p	miR-23a-3p (and other miRNAs w/seed UCACAUU)	-3.36	TargetScan Human	High (predicted)	ZNF284
hsa-miR-23a-3p	miR-23a-3p (and other miRNAs w/seed UCACAUU)	-3.36	TargetScan Human	High (predicted)	ZNF286A
hsa-miR-23a-3p	miR-23a-3p (and other miRNAs w/seed UCACAUU)	-3.36	TargetScan Human	High (predicted)	ZNF287
hsa-miR-23a-3p	miR-23a-3p (and other miRNAs w/seed UCACAUU)	-3.36	TargetScan Human	High (predicted)	ZNF30
hsa-miR-23a-3p	miR-23a-3p (and other miRNAs w/seed UCACAUU)	-3.36	TargetScan Human	High (predicted)	ZNF429
hsa-miR-23a-3p	miR-23a-3p (and other miRNAs w/seed UCACAUU)	-3.36	TargetScan Human	High (predicted)	ZNF43
hsa-miR-23a-3p	miR-23a-3p (and other miRNAs w/seed UCACAUU)	-3.36	TargetScan Human	High (predicted)	ZNF430
hsa-miR-23a-3p	miR-23a-3p (and other miRNAs w/seed UCACAUU)	-3.36	TargetScan Human	High (predicted)	ZNF431
hsa-miR-23a-3p	miR-23a-3p (and other miRNAs w/seed UCACAUU)	-3.36	TargetScan Human	High (predicted)	ZNF468
hsa-miR-23a-3p	miR-23a-3p (and other miRNAs w/seed UCACAUU)	-3.36	TargetScan Human	High (predicted)	ZNF486
hsa-miR-23a-3p	miR-23a-3p (and other miRNAs w/seed UCACAUU)	-3.36	TargetScan Human	High (predicted)	ZNF492/ZNF98
hsa-miR-23a-3p	miR-23a-3p (and other miRNAs w/seed UCACAUU)	-3.36	TargetScan Human	High (predicted)	ZNF525
hsa-miR-23a-3p	miR-23a-3p (and other miRNAs w/seed UCACAUU)	-3.36	TargetScan Human	High (predicted)	ZNF528
hsa-miR-23a-3p	miR-23a-3p (and other miRNAs w/seed UCACAUU)	-3.36	TargetScan Human	High (predicted)	ZNF616
hsa-miR-23a-3p	miR-23a-3p (and other miRNAs w/seed UCACAUU)	-3.36	TargetScan Human	High (predicted)	ZNF655
hsa-miR-23a-3p	miR-23a-3p (and other miRNAs w/seed UCACAUU)	-3.36	TargetScan Human	High (predicted)	ZNF658
hsa-miR-23a-3p	miR-23a-3p (and other miRNAs w/seed UCACAUU)	-3.36	TargetScan Human	High (predicted)	ZNF667
hsa-miR-23a-3p	miR-23a-3p (and other miRNAs w/seed UCACAUU)	-3.36	TargetScan Human	High (predicted)	ZNF669
hsa-miR-23a-3p	miR-23a-3p (and other miRNAs w/seed UCACAUU)	-3.36	TargetScan Human	High (predicted)	ZNF676
hsa-miR-23a-3p	miR-23a-3p (and other miRNAs w/seed UCACAUU)	-3.36	TargetScan Human	High (predicted)	ZNF678
hsa-miR-23a-3p	miR-23a-3p (and other miRNAs w/seed UCACAUU)	-3.36	TargetScan Human	High (predicted)	ZNF681
hsa-miR-23a-3p	miR-23a-3p (and other miRNAs w/seed UCACAUU)	-3.36	TargetScan Human	High (predicted)	ZNF682
hsa-miR-23a-3p	miR-23a-3p (and other miRNAs w/seed UCACAUU)	-3.36	TargetScan Human	High (predicted)	ZNF701
hsa-miR-23a-3p	miR-23a-3p (and other miRNAs w/seed UCACAUU)	-3.36	TargetScan Human	High (predicted)	ZNF708
hsa-miR-23a-3p	miR-23a-3p (and other miRNAs w/seed UCACAUU)	-3.36	TargetScan Human	High (predicted)	ZNF716
hsa-miR-23a-3p	miR-23a-3p (and other miRNAs w/seed UCACAUU)	-3.36	TargetScan Human	High (predicted)	ZNF721
hsa-miR-23a-3p	miR-23a-3p (and other miRNAs w/seed UCACAUU)	-3.36	TargetScan Human	High (predicted)	ZNF724
hsa-miR-23a-3p	miR-23a-3p (and other miRNAs w/seed UCACAUU)	-3.36	TargetScan Human	High (predicted)	ZNF728
hsa-miR-23a-3p	miR-23a-3p (and other miRNAs w/seed UCACAUU)	-3.36	TargetScan Human	High (predicted)	ZNF732
hsa-miR-23a-3p	miR-23a-3p (and other miRNAs w/seed UCACAUU)	-3.36	TargetScan Human	High (predicted)	ZNF736
hsa-miR-23a-3p	miR-23a-3p (and other miRNAs w/seed UCACAUU)	-3.36	TargetScan Human	High (predicted)	ZNF737
hsa-miR-23a-3p	miR-23a-3p (and other miRNAs w/seed UCACAUU)	-3.36	TargetScan Human	High (predicted)	ZNF788P
hsa-miR-23a-3p	miR-23a-3p (and other miRNAs w/seed UCACAUU)	-3.36	TargetScan Human	High (predicted)	ZNF816-ZNF321P
hsa-miR-23a-3p	miR-23a-3p (and other miRNAs w/seed UCACAUU)	-3.36	TargetScan Human	High (predicted)	ZNF83
hsa-miR-23a-3p	miR-23a-3p (and other miRNAs w/seed UCACAUU)	-3.36	TargetScan Human	High (predicted)	ZNF839
hsa-miR-23a-3p	miR-23a-3p (and other miRNAs w/seed UCACAUU)	-3.36	TargetScan Human	High (predicted)	ZNF85
hsa-miR-23a-3p	miR-23a-3p (and other miRNAs w/seed UCACAUU)	-3.36	TargetScan Human	High (predicted)	ZNF90
hsa-miR-23a-3p	miR-23a-3p (and other miRNAs w/seed UCACAUU)	-3.36	TargetScan Human	High (predicted)	ZNF91
hsa-miR-23a-3p	miR-23a-3p (and other miRNAs w/seed UCACAUU)	-3.36	TargetScan Human	High (predicted)	ZNF92
hsa-miR-23a-3p	miR-23a-3p (and other miRNAs w/seed UCACAUU)	-3.36	TargetScan Human	High (predicted)	ZNF99
hsa-miR-126-3p	miR-126a-3p (and other miRNAs w/seed CGUACCG)	-3.13	TargetScan Human	High (predicted)	SYT8	Synaptogenesis Signaling Pathway
hsa-miR-126-3p	miR-126a-3p (and other miRNAs w/seed CGUACCG)	-3.13	TargetScan Human	High (predicted)	HERPUD1	NRF2-mediated Oxidative Stress Response
hsa-miR-126-3p	miR-126a-3p (and other miRNAs w/seed CGUACCG)	-3.13	TargetScan Human	High (predicted)	PLK2	Mitotic Roles of Polo-Like Kinase
hsa-miR-126-3p	miR-126a-3p (and other miRNAs w/seed CGUACCG)	-3.13	TargetScan Human	High (predicted)	SOX2	Embryonic Stem Cell Differentiation into Cardiac Lineages,Human Embryonic Stem Cell Pluripotency,Mouse Embryonic Stem Cell Pluripotency,Role of NANOG in Mammalian Embryonic Stem Cell Pluripotency,Role of Oct4 in Mammalian Embryonic Stem Cell Pluripotency,Transcriptional Regulatory Network in Embryonic Stem Cells,Wnt/β-catenin Signaling
hsa-miR-126-3p	miR-126a-3p (and other miRNAs w/seed CGUACCG)	-3.13	TargetScan Human	High (predicted)	KCNJ1	Dopamine-DARPP32 Feedback in cAMP Signaling
hsa-miR-126-3p	miR-126a-3p (and other miRNAs w/seed CGUACCG)	-3.13	TargetScan Human	High (predicted)	TNFRSF10B	Death Receptor Signaling,Necroptosis Signaling Pathway,p53 Signaling,Retinoic acid Mediated Apoptosis Signaling,Tec Kinase Signaling
hsa-miR-126-3p	miR-126a-3p (and other miRNAs w/seed CGUACCG)	-3.13	TargetScan Human	High (predicted)	PARP16	Death Receptor Signaling,NAD Signaling Pathway,Retinoic acid Mediated Apoptosis Signaling,UVA-Induced MAPK Signaling
hsa-miR-126-3p	miR-126a-3p (and other miRNAs w/seed CGUACCG)	-3.13	TargetScan Human	High (predicted)	PMM1	Colanic Acid Building Blocks Biosynthesis,GDP-mannose Biosynthesis
hsa-miR-126-3p	miR-126a-3p (and other miRNAs w/seed CGUACCG)	-3.13	TargetScan Human	High (predicted)	LPAR2	Breast Cancer Regulation by Stathmin1,CREB Signaling in Neurons,eNOS Signaling,Gα12/13 Signaling,RhoA Signaling
hsa-miR-126-3p	miR-126a-3p (and other miRNAs w/seed CGUACCG)	-3.13	TargetScan Human	High (predicted)	RGS3	Axonal Guidance Signaling,Ephrin B Signaling,Ephrin Receptor Signaling,Opioid Signaling Pathway
hsa-miR-126-3p	miR-126a-3p (and other miRNAs w/seed CGUACCG)	-3.13	TargetScan Human	High (predicted)	ADAM9	Axonal Guidance Signaling,Coronavirus Pathogenesis Pathway
hsa-miR-126-3p	miR-126a-3p (and other miRNAs w/seed CGUACCG)	-3.13	TargetScan Human	High (predicted)	PLXNB2	Axonal Guidance Signaling
hsa-miR-126-3p	miR-126a-3p (and other miRNAs w/seed CGUACCG)	-3.13	TargetScan Human	High (predicted)	SLC7A5	Autophagy,NAD Signaling Pathway
hsa-miR-126-3p	miR-126a-3p (and other miRNAs w/seed CGUACCG)	-3.13	TargetScan Human	High (predicted)	MEF2B	Apelin Endothelial Signaling Pathway,Calcium Signaling,Cardiac Hypertrophy Signaling,Cardiac Hypertrophy Signaling (Enhanced),Cholecystokinin/Gastrin-mediated Signaling,Corticotropin Releasing Hormone Signaling,ERK5 Signaling,Gα12/13 Signaling,p38 MAPK Signaling,Phospholipase C Signaling,Role of NFAT in Cardiac Hypertrophy,Role of NFAT in Regulation of the Immune Response
hsa-miR-126-3p	miR-126a-3p (and other miRNAs w/seed CGUACCG)	-3.13	TargetScan Human	High (predicted)	TSC1	14-3-3-mediated Signaling,AMPK Signaling,Autophagy,BEX2 Signaling Pathway,Glioblastoma Multiforme Signaling,HER-2 Signaling in Breast Cancer,Insulin Receptor Signaling,mTOR Signaling,PI3K/AKT Signaling
hsa-miR-126-3p	miR-126a-3p (and other miRNAs w/seed CGUACCG)	-3.13	TargetScan Human,miRecords	Experimentally Observed,High (predicted)	PIK3R2	14-3-3-mediated Signaling,3-phosphoinositide Biosynthesis,Actin Cytoskeleton Signaling,Acute Myeloid Leukemia Signaling,Acute Phase Response Signaling,Adrenomedullin signaling pathway,Aldosterone Signaling in Epithelial Cells,AMPK Signaling,Amyotrophic Lateral Sclerosis Signaling,Angiopoietin Signaling,Antiproliferative Role of Somatostatin Receptor 2,Apelin Cardiomyocyte Signaling Pathway,Apelin…
hsa-miR-126-3p	miR-126a-3p (and other miRNAs w/seed CGUACCG)	-3.13	TargetScan Human	High (predicted)	ANKRD10
hsa-miR-126-3p	miR-126a-3p (and other miRNAs w/seed CGUACCG)	-3.13	TargetScan Human	High (predicted)	ARMCX1
hsa-miR-126-3p	miR-126a-3p (and other miRNAs w/seed CGUACCG)	-3.13	TargetScan Human	High (predicted)	CDKN2AIP
hsa-miR-126-3p	miR-126a-3p (and other miRNAs w/seed CGUACCG)	-3.13	TargetScan Human	High (predicted)	CFAP61
hsa-miR-126-3p	miR-126a-3p (and other miRNAs w/seed CGUACCG)	-3.13	TargetScan Human	High (predicted)	DDX11
hsa-miR-126-3p	miR-126a-3p (and other miRNAs w/seed CGUACCG)	-3.13	TargetScan Human	High (predicted)	F8A1 (includes others)
hsa-miR-126-3p	miR-126a-3p (and other miRNAs w/seed CGUACCG)	-3.13	TargetScan Human	High (predicted)	FBXO33
hsa-miR-126-3p	miR-126a-3p (and other miRNAs w/seed CGUACCG)	-3.13	TargetScan Human	High (predicted)	KANK2
hsa-miR-126-3p	miR-126a-3p (and other miRNAs w/seed CGUACCG)	-3.13	TargetScan Human	High (predicted)	KCNAB3
hsa-miR-126-3p	miR-126a-3p (and other miRNAs w/seed CGUACCG)	-3.13	TargetScan Human	High (predicted)	LARP6
hsa-miR-126-3p	miR-126a-3p (and other miRNAs w/seed CGUACCG)	-3.13	TargetScan Human	High (predicted)	LNPK
hsa-miR-126-3p	miR-126a-3p (and other miRNAs w/seed CGUACCG)	-3.13	TargetScan Human	High (predicted)	MEX3C
hsa-miR-126-3p	miR-126a-3p (and other miRNAs w/seed CGUACCG)	-3.13	TargetScan Human,miRecords	Experimentally Observed,High (predicted)	SPRED1
hsa-miR-126-3p	miR-126a-3p (and other miRNAs w/seed CGUACCG)	-3.13	TargetScan Human	High (predicted)	ZNF219
hsa-miR-199a-3p	miR-199a-3p (and other miRNAs w/seed CAGUAGU)	-3.13	TargetScan Human	High (predicted)	SYT16	Synaptogenesis Signaling Pathway
hsa-miR-199a-3p	miR-199a-3p (and other miRNAs w/seed CAGUAGU)	-3.13	TargetScan Human	High (predicted)	UPRT	Salvage Pathways of Pyrimidine Ribonucleotides
hsa-miR-199a-3p	miR-199a-3p (and other miRNAs w/seed CAGUAGU)	-3.13	TargetScan Human	High (predicted)	KTN1	RhoA Signaling
hsa-miR-199a-3p	miR-199a-3p (and other miRNAs w/seed CAGUAGU)	-3.13	TargetScan Human	High (predicted)	PNRC1	RAR Activation
hsa-miR-199a-3p	miR-199a-3p (and other miRNAs w/seed CAGUAGU)	-3.13	TargetScan Human	High (predicted)	CHKA	Phosphatidylcholine Biosynthesis I,Phosphatidylethanolamine Biosynthesis II
hsa-miR-199a-3p	miR-199a-3p (and other miRNAs w/seed CAGUAGU)	-3.13	TargetScan Human	High (predicted)	CBLB	PD-1, PD-L1 cancer immunotherapy pathway
hsa-miR-199a-3p	miR-199a-3p (and other miRNAs w/seed CAGUAGU)	-3.13	TargetScan Human	High (predicted)	SERPINE2	p53 Signaling
hsa-miR-199a-3p	miR-199a-3p (and other miRNAs w/seed CAGUAGU)	-3.13	TargetScan Human	High (predicted)	TMPRSS4	Neuroprotective Role of THOP1 in Alzheimer's Disease
hsa-miR-199a-3p	miR-199a-3p (and other miRNAs w/seed CAGUAGU)	-3.13	TargetScan Human	High (predicted)	COPS2	NER (Nucleotide Excision Repair, Enhanced Pathway)
hsa-miR-199a-3p	miR-199a-3p (and other miRNAs w/seed CAGUAGU)	-3.13	TargetScan Human	High (predicted)	NLK	Molecular Mechanisms of Cancer,Role of Macrophages, Fibroblasts and Endothelial Cells in Rheumatoid Arthritis,Wnt/β-catenin Signaling
hsa-miR-199a-3p	miR-199a-3p (and other miRNAs w/seed CAGUAGU)	-3.13	TargetScan Human	High (predicted)	RORB	Melatonin Signaling
hsa-miR-199a-3p	miR-199a-3p (and other miRNAs w/seed CAGUAGU)	-3.13	TargetScan Human	High (predicted)	SCD	LXR/RXR Activation,Oleate Biosynthesis II (Animals),PXR/RXR Activation
hsa-miR-199a-3p	miR-199a-3p (and other miRNAs w/seed CAGUAGU)	-3.13	TargetScan Human	High (predicted)	BCAR3	Integrin Signaling
hsa-miR-199a-3p	miR-199a-3p (and other miRNAs w/seed CAGUAGU)	-3.13	TargetScan Human	High (predicted)	PLEKHA3	iCOS-iCOSL Signaling in T Helper Cells,PI3K Signaling in B Lymphocytes
hsa-miR-199a-3p	miR-199a-3p (and other miRNAs w/seed CAGUAGU)	-3.13	TargetScan Human	High (predicted)	UBE2W	Hypoxia Signaling in the Cardiovascular System,Protein Ubiquitination Pathway
hsa-miR-199a-3p	miR-199a-3p (and other miRNAs w/seed CAGUAGU)	-3.13	TargetScan Human	High (predicted)	GIP	GPCR-Mediated Integration of Enteroendocrine Signaling Exemplified by an L Cell,GPCR-Mediated Nutrient Sensing in Enteroendocrine Cells,Insulin Secretion Signaling Pathway
hsa-miR-199a-3p	miR-199a-3p (and other miRNAs w/seed CAGUAGU)	-3.13	TargetScan Human	High (predicted)	COL4A5	GP6 Signaling Pathway,Hepatic Fibrosis / Hepatic Stellate Cell Activation
hsa-miR-199a-3p	miR-199a-3p (and other miRNAs w/seed CAGUAGU)	-3.13	TargetScan Human	High (predicted)	CREBZF	Glucocorticoid Receptor Signaling
hsa-miR-199a-3p	miR-199a-3p (and other miRNAs w/seed CAGUAGU)	-3.13	TargetScan Human	High (predicted)	UBQLN1	GABA Receptor Signaling
hsa-miR-199a-3p	miR-199a-3p (and other miRNAs w/seed CAGUAGU)	-3.13	TargetScan Human	High (predicted)	VAMP3	Fcγ Receptor-mediated Phagocytosis in Macrophages and Monocytes,Huntington's Disease Signaling,Insulin Secretion Signaling Pathway,Phagosome Maturation,Synaptogenesis Signaling Pathway,Tight Junction Signaling
hsa-miR-199a-3p	miR-199a-3p (and other miRNAs w/seed CAGUAGU)	-3.13	TargetScan Human	High (predicted)	YES1	Epithelial Adherens Junction Signaling,Fcγ Receptor-mediated Phagocytosis in Macrophages and Monocytes,HER-2 Signaling in Breast Cancer,IL-15 Production,Insulin Secretion Signaling Pathway,Opioid Signaling Pathway,Reelin Signaling in Neurons,Role of Tissue Factor in Cancer,Sperm Motility,Synaptogenesis Signaling Pathway,Systemic Lupus Erythematosus In B Cell Signaling Pathway,Systemic Lupus Eryth…
hsa-miR-199a-3p	miR-199a-3p (and other miRNAs w/seed CAGUAGU)	-3.13	TargetScan Human	High (predicted)	EIF3M	EIF2 Signaling,mTOR Signaling,Regulation of eIF4 and p70S6K Signaling
hsa-miR-199a-3p	miR-199a-3p (and other miRNAs w/seed CAGUAGU)	-3.13	TargetScan Human	High (predicted)	FCGR3A/FCGR3B	Dendritic Cell Maturation,Fcγ Receptor-mediated Phagocytosis in Macrophages and Monocytes,Natural Killer Cell Signaling,Phagosome Formation,Role of Macrophages, Fibroblasts and Endothelial Cells in Rheumatoid Arthritis,Role of NFAT in Regulation of the Immune Response,Systemic Lupus Erythematosus Signaling
hsa-miR-199a-3p	miR-199a-3p (and other miRNAs w/seed CAGUAGU)	-3.13	TargetScan Human	High (predicted)	RPS6KA6	CNTF Signaling,ERK5 Signaling,FLT3 Signaling in Hematopoietic Progenitor Cells,Growth Hormone Signaling,Melanocyte Development and Pigmentation Signaling,mTOR Signaling,NGF Signaling,Opioid Signaling Pathway,p38 MAPK Signaling,Role of IL-17F in Allergic Inflammatory Airway Diseases,Role of Tissue Factor in Cancer,UVA-Induced MAPK Signaling
hsa-miR-199a-3p	miR-199a-3p (and other miRNAs w/seed CAGUAGU)	-3.13	TargetScan Human	High (predicted)	CD2AP	Clathrin-mediated Endocytosis Signaling
hsa-miR-199a-3p	miR-199a-3p (and other miRNAs w/seed CAGUAGU)	-3.13	TargetScan Human	High (predicted)	CNOT7	Cell Cycle Regulation by BTG Family Proteins,Inhibition of ARE-Mediated mRNA Degradation Pathway
hsa-miR-199a-3p	miR-199a-3p (and other miRNAs w/seed CAGUAGU)	-3.13	TargetScan Human	High (predicted)	CDK17	Cell Cycle Control of Chromosomal Replication,Molecular Mechanisms of Cancer
hsa-miR-199a-3p	miR-199a-3p (and other miRNAs w/seed CAGUAGU)	-3.13	TargetScan Human	High (predicted)	GPAT3	CDP-diacylglycerol Biosynthesis I,Phosphatidylglycerol Biosynthesis II (Non-plastidic),Triacylglycerol Biosynthesis
hsa-miR-199a-3p	miR-199a-3p (and other miRNAs w/seed CAGUAGU)	-3.13	TargetScan Human	High (predicted)	GRK3	Cardiac β-adrenergic Signaling,Colorectal Cancer Metastasis Signaling,Opioid Signaling Pathway
hsa-miR-199a-3p	miR-199a-3p (and other miRNAs w/seed CAGUAGU)	-3.13	TargetScan Human	High (predicted)	AKAP9	cAMP-mediated signaling,Cardiac β-adrenergic Signaling,Protein Kinase A Signaling
hsa-miR-199a-3p	miR-199a-3p (and other miRNAs w/seed CAGUAGU)	-3.13	TargetScan Human	High (predicted)	LPAR4	Breast Cancer Regulation by Stathmin1,CREB Signaling in Neurons,eNOS Signaling,Gα12/13 Signaling,RhoA Signaling
hsa-miR-199a-3p	miR-199a-3p (and other miRNAs w/seed CAGUAGU)	-3.13	TargetScan Human	High (predicted)	LPAR5	Breast Cancer Regulation by Stathmin1,CREB Signaling in Neurons,eNOS Signaling,GPCR-Mediated Nutrient Sensing in Enteroendocrine Cells,Gα12/13 Signaling,RhoA Signaling
hsa-miR-199a-3p	miR-199a-3p (and other miRNAs w/seed CAGUAGU)	-3.13	TargetScan Human	High (predicted)	CELSR2	Breast Cancer Regulation by Stathmin1,CREB Signaling in Neurons
hsa-miR-199a-3p	miR-199a-3p (and other miRNAs w/seed CAGUAGU)	-3.13	TargetScan Human	High (predicted)	GREM1	BMP signaling pathway,Osteoarthritis Pathway
hsa-miR-199a-3p	miR-199a-3p (and other miRNAs w/seed CAGUAGU)	-3.13	TargetScan Human	High (predicted)	MAP3K4	B Cell Receptor Signaling,Cardiac Hypertrophy Signaling,Cardiac Hypertrophy Signaling (Enhanced),CD27 Signaling in Lymphocytes,GADD45 Signaling,Germ Cell-Sertoli Cell Junction Signaling,GNRH Signaling,Hepatic Cholestasis,HGF Signaling,Leukocyte Extravasation Signaling,Natural Killer Cell Signaling,NGF Signaling,PKCθ Signaling in T Lymphocytes,Production of Nitric Oxide and Reactive Oxygen Species…
hsa-miR-199a-3p	miR-199a-3p (and other miRNAs w/seed CAGUAGU)	-3.13	TargetScan Human	High (predicted)	SDC2	Axonal Guidance Signaling,Ephrin Receptor Signaling,Granulocyte Adhesion and Diapedesis,Inhibition of Angiogenesis by TSP1,Inhibition of Matrix Metalloproteases
hsa-miR-199a-3p	miR-199a-3p (and other miRNAs w/seed CAGUAGU)	-3.13	TargetScan Human	High (predicted)	ADAM22	Axonal Guidance Signaling
hsa-miR-199a-3p	miR-199a-3p (and other miRNAs w/seed CAGUAGU)	-3.13	TargetScan Human	High (predicted)	ADAMTS3	Axonal Guidance Signaling
hsa-miR-199a-3p	miR-199a-3p (and other miRNAs w/seed CAGUAGU)	-3.13	TargetScan Human	High (predicted)	TFAM	Apelin Muscle Signaling Pathway,Estrogen Receptor Signaling,Glucocorticoid Receptor Signaling
hsa-miR-199a-3p	miR-199a-3p (and other miRNAs w/seed CAGUAGU)	-3.13	TargetScan Human	High (predicted)	AK4	AMPK Signaling,Pyrimidine Deoxyribonucleotides De Novo Biosynthesis I,Pyrimidine Ribonucleotides De Novo Biosynthesis,Pyrimidine Ribonucleotides Interconversion,Salvage Pathways of Pyrimidine Ribonucleotides
hsa-miR-199a-3p	miR-199a-3p (and other miRNAs w/seed CAGUAGU)	-3.13	TargetScan Human	High (predicted)	CHRM3	AMPK Signaling,Breast Cancer Regulation by Stathmin1,cAMP-mediated signaling,CREB Signaling in Neurons,eNOS Signaling,G-Protein Coupled Receptor Signaling,Gαq Signaling,Gαs Signaling,Insulin Secretion Signaling Pathway
hsa-miR-199a-3p	miR-199a-3p (and other miRNAs w/seed CAGUAGU)	-3.13	TargetScan Human	High (predicted)	CXCL11	Agranulocyte Adhesion and Diapedesis,Granulocyte Adhesion and Diapedesis,IL-17A Signaling in Gastric Cells,Pathogenesis of Multiple Sclerosis
hsa-miR-199a-3p	miR-199a-3p (and other miRNAs w/seed CAGUAGU)	-3.13	TargetScan Human	High (predicted)	CDK7	Adipogenesis pathway,Androgen Signaling,Assembly of RNA Polymerase II Complex,Cell Cycle Control of Chromosomal Replication,Cell Cycle: G2/M DNA Damage Checkpoint Regulation,Cyclins and Cell Cycle Regulation,Glucocorticoid Receptor Signaling,Molecular Mechanisms of Cancer,NER (Nucleotide Excision Repair, Enhanced Pathway),Nucleotide Excision Repair Pathway,Pyridoxal 5'-phosphate Salvage Pathway,R…
hsa-miR-199a-3p	miR-199a-3p (and other miRNAs w/seed CAGUAGU)	-3.13	TargetScan Human	High (predicted)	TMSB10/TMSB4X	Actin Cytoskeleton Signaling,ILK Signaling
hsa-miR-199a-3p	miR-199a-3p (and other miRNAs w/seed CAGUAGU)	-3.13	TargetScan Human	High (predicted)	CFL2	Actin Cytoskeleton Signaling,Axonal Guidance Signaling,B Cell Receptor Signaling,CCR3 Signaling in Eosinophils,Cdc42 Signaling,Ephrin A Signaling,Ephrin B Signaling,Ephrin Receptor Signaling,Estrogen Receptor Signaling,Germ Cell-Sertoli Cell Junction Signaling,ILK Signaling,Natural Killer Cell Signaling,PAK Signaling,Rac Signaling,RhoA Signaling,RhoGDI Signaling,Role of Tissue Factor in Cancer,Se…
hsa-miR-199a-3p	miR-199a-3p (and other miRNAs w/seed CAGUAGU)	-3.13	TargetScan Human	High (predicted)	FGF7	Actin Cytoskeleton Signaling,Airway Pathology in Chronic Obstructive Pulmonary Disease,Bladder Cancer Signaling,Cardiac Hypertrophy Signaling (Enhanced),Clathrin-mediated Endocytosis Signaling,FGF Signaling,Regulation Of The Epithelial Mesenchymal Transition By Growth Factors Pathway,Regulation of the Epithelial-Mesenchymal Transition Pathway,Tumor Microenvironment Pathway
hsa-miR-199a-3p	miR-199a-3p (and other miRNAs w/seed CAGUAGU)	-3.13	TargetScan Human	High (predicted)	PAK4	Actin Cytoskeleton Signaling,Agrin Interactions at Neuromuscular Junction,Angiopoietin Signaling,Axonal Guidance Signaling,CCR3 Signaling in Eosinophils,Cdc42 Signaling,CXCR4 Signaling,Ephrin Receptor Signaling,ErbB Signaling,ERK/MAPK Signaling,FAK Signaling,Germ Cell-Sertoli Cell Junction Signaling,GNRH Signaling,Integrin Signaling,Molecular Mechanisms of Cancer,Natural Killer Cell Signaling,PAK…
hsa-miR-199a-3p	miR-199a-3p (and other miRNAs w/seed CAGUAGU)	-3.13	TargetScan Human	High (predicted)	ITGB8	Actin Cytoskeleton Signaling,Actin Nucleation by ARP-WASP Complex,Axonal Guidance Signaling,Cardiac Hypertrophy Signaling (Enhanced),Caveolar-mediated Endocytosis Signaling,Cdc42 Signaling,Clathrin-mediated Endocytosis Signaling,Ephrin Receptor Signaling,ERK/MAPK Signaling,FAK Signaling,Hepatic Fibrosis Signaling Pathway,HER-2 Signaling in Breast Cancer,HGF Signaling,ILK Signaling,Integrin Signal…
hsa-miR-199a-3p	miR-199a-3p (and other miRNAs w/seed CAGUAGU)	-3.13	TargetScan Human	High (predicted)	GNA12	Actin Cytoskeleton Signaling,Actin Nucleation by ARP-WASP Complex,AMPK Signaling,Androgen Signaling,Apelin Endothelial Signaling Pathway,Apelin Muscle Signaling Pathway,Axonal Guidance Signaling,Cardiac Hypertrophy Signaling,Cardiac Hypertrophy Signaling (Enhanced),Cardiac β-adrenergic Signaling,CCR3 Signaling in Eosinophils,CCR5 Signaling in Macrophages,Cholecystokinin/Gastrin-mediated Signaling…
hsa-miR-199a-3p	miR-199a-3p (and other miRNAs w/seed CAGUAGU)	-3.13	TargetScan Human	High (predicted)	PPP1R1C	3-phosphoinositide Biosynthesis,3-phosphoinositide Degradation,D-myo-inositol (1,4,5,6)-Tetrakisphosphate Biosynthesis,D-myo-inositol (3,4,5,6)-tetrakisphosphate Biosynthesis,D-myo-inositol-5-phosphate Metabolism,Superpathway of Inositol Phosphate Compounds
hsa-miR-199a-3p	miR-199a-3p (and other miRNAs w/seed CAGUAGU)	-3.13	TargetScan Human	High (predicted)	RNGTT	3-phosphoinositide Biosynthesis,3-phosphoinositide Degradation,D-myo-inositol (1,4,5,6)-Tetrakisphosphate Biosynthesis,D-myo-inositol (3,4,5,6)-tetrakisphosphate Biosynthesis,D-myo-inositol-5-phosphate Metabolism,Superpathway of Inositol Phosphate Compounds
hsa-miR-199a-3p	miR-199a-3p (and other miRNAs w/seed CAGUAGU)	-3.13	TargetScan Human	High (predicted)	PAWR	3-phosphoinositide Biosynthesis,3-phosphoinositide Degradation,D-myo-inositol (1,4,5,6)-Tetrakisphosphate Biosynthesis,D-myo-inositol (3,4,5,6)-tetrakisphosphate Biosynthesis,D-myo-inositol-5-phosphate Metabolism,Dopamine-DARPP32 Feedback in cAMP Signaling,Superpathway of Inositol Phosphate Compounds
hsa-miR-199a-3p	miR-199a-3p (and other miRNAs w/seed CAGUAGU)	-3.13	TargetScan Human	High (predicted)	PPP2R2A	3-phosphoinositide Biosynthesis,3-phosphoinositide Degradation,AMPK Signaling,ATM Signaling,Autophagy,BEX2 Signaling Pathway,Breast Cancer Regulation by Stathmin1,Cardiac β-adrenergic Signaling,CDK5 Signaling,Cell Cycle Regulation by BTG Family Proteins,Ceramide Signaling,CTLA4 Signaling in Cytotoxic T Lymphocytes,Cyclins and Cell Cycle Regulation,D-myo-inositol (1,4,5,6)-Tetrakisphosphate Biosyn…
hsa-miR-199a-3p	miR-199a-3p (and other miRNAs w/seed CAGUAGU)	-3.13	TargetScan Human	High (predicted)	PPP2R5E	3-phosphoinositide Biosynthesis,3-phosphoinositide Degradation,AMPK Signaling,ATM Signaling,Autophagy,BEX2 Signaling Pathway,Breast Cancer Regulation by Stathmin1,Cardiac β-adrenergic Signaling,CDK5 Signaling,Cell Cycle Regulation by BTG Family Proteins,Ceramide Signaling,CTLA4 Signaling in Cytotoxic T Lymphocytes,Cyclins and Cell Cycle Regulation,D-myo-inositol (1,4,5,6)-Tetrakisphosphate Biosyn…
hsa-miR-199a-3p	miR-199a-3p (and other miRNAs w/seed CAGUAGU)	-3.13	TargetScan Human	High (predicted)	ITPK1	1D-myo-inositol Hexakisphosphate Biosynthesis II (Mammalian),1D-myo-inositol Hexakisphosphate Biosynthesis V (from Ins(1,3,4)P3),3-phosphoinositide Biosynthesis,3-phosphoinositide Degradation,D-myo-inositol (1,4,5,6)-Tetrakisphosphate Biosynthesis,D-myo-inositol (3,4,5,6)-tetrakisphosphate Biosynthesis,D-myo-inositol-5-phosphate Metabolism,Superpathway of Inositol Phosphate Compounds
hsa-miR-199a-3p	miR-199a-3p (and other miRNAs w/seed CAGUAGU)	-3.13	TargetScan Human	High (predicted)	PIK3CB	14-3-3-mediated Signaling,3-phosphoinositide Biosynthesis,Actin Cytoskeleton Signaling,Acute Myeloid Leukemia Signaling,Acute Phase Response Signaling,Adrenomedullin signaling pathway,Aldosterone Signaling in Epithelial Cells,AMPK Signaling,Amyotrophic Lateral Sclerosis Signaling,Angiopoietin Signaling,Antiproliferative Role of Somatostatin Receptor 2,Apelin Cardiomyocyte Signaling Pathway,Apelin…
hsa-miR-199a-3p	miR-199a-3p (and other miRNAs w/seed CAGUAGU)	-3.13	TargetScan Human	High (predicted)	ADAMTSL3
hsa-miR-199a-3p	miR-199a-3p (and other miRNAs w/seed CAGUAGU)	-3.13	TargetScan Human	High (predicted)	AMZ2
hsa-miR-199a-3p	miR-199a-3p (and other miRNAs w/seed CAGUAGU)	-3.13	TargetScan Human	High (predicted)	ANKRD61
hsa-miR-199a-3p	miR-199a-3p (and other miRNAs w/seed CAGUAGU)	-3.13	TargetScan Human	High (predicted)	APLF
hsa-miR-199a-3p	miR-199a-3p (and other miRNAs w/seed CAGUAGU)	-3.13	TargetScan Human	High (predicted)	ARL15
hsa-miR-199a-3p	miR-199a-3p (and other miRNAs w/seed CAGUAGU)	-3.13	TargetScan Human	High (predicted)	BCL2L13
hsa-miR-199a-3p	miR-199a-3p (and other miRNAs w/seed CAGUAGU)	-3.13	TargetScan Human	High (predicted)	C10orf126
hsa-miR-199a-3p	miR-199a-3p (and other miRNAs w/seed CAGUAGU)	-3.13	TargetScan Human	High (predicted)	C11orf72
hsa-miR-199a-3p	miR-199a-3p (and other miRNAs w/seed CAGUAGU)	-3.13	TargetScan Human	High (predicted)	C9orf40
hsa-miR-199a-3p	miR-199a-3p (and other miRNAs w/seed CAGUAGU)	-3.13	TargetScan Human	High (predicted)	CCDC28B
hsa-miR-199a-3p	miR-199a-3p (and other miRNAs w/seed CAGUAGU)	-3.13	TargetScan Human	High (predicted)	CD151
hsa-miR-199a-3p	miR-199a-3p (and other miRNAs w/seed CAGUAGU)	-3.13	TargetScan Human	High (predicted)	CDNF
hsa-miR-199a-3p	miR-199a-3p (and other miRNAs w/seed CAGUAGU)	-3.13	TargetScan Human	High (predicted)	CELF2
hsa-miR-199a-3p	miR-199a-3p (and other miRNAs w/seed CAGUAGU)	-3.13	TargetScan Human	High (predicted)	CEP85L
hsa-miR-199a-3p	miR-199a-3p (and other miRNAs w/seed CAGUAGU)	-3.13	TargetScan Human	High (predicted)	CETN3
hsa-miR-199a-3p	miR-199a-3p (and other miRNAs w/seed CAGUAGU)	-3.13	TargetScan Human	High (predicted)	CISD2
hsa-miR-199a-3p	miR-199a-3p (and other miRNAs w/seed CAGUAGU)	-3.13	TargetScan Human	High (predicted)	CNEP1R1
hsa-miR-199a-3p	miR-199a-3p (and other miRNAs w/seed CAGUAGU)	-3.13	TargetScan Human	High (predicted)	CNIH2
hsa-miR-199a-3p	miR-199a-3p (and other miRNAs w/seed CAGUAGU)	-3.13	TargetScan Human	High (predicted)	COLCA1
hsa-miR-199a-3p	miR-199a-3p (and other miRNAs w/seed CAGUAGU)	-3.13	TargetScan Human	High (predicted)	CSRP2
hsa-miR-199a-3p	miR-199a-3p (and other miRNAs w/seed CAGUAGU)	-3.13	TargetScan Human	High (predicted)	CYB5R4
hsa-miR-199a-3p	miR-199a-3p (and other miRNAs w/seed CAGUAGU)	-3.13	TargetScan Human	High (predicted)	DEPDC1B
hsa-miR-199a-3p	miR-199a-3p (and other miRNAs w/seed CAGUAGU)	-3.13	TargetScan Human	High (predicted)	DPF3
hsa-miR-199a-3p	miR-199a-3p (and other miRNAs w/seed CAGUAGU)	-3.13	TargetScan Human	High (predicted)	FABP12
hsa-miR-199a-3p	miR-199a-3p (and other miRNAs w/seed CAGUAGU)	-3.13	TargetScan Human	High (predicted)	FAM110C
hsa-miR-199a-3p	miR-199a-3p (and other miRNAs w/seed CAGUAGU)	-3.13	TargetScan Human	High (predicted)	FAM199X
hsa-miR-199a-3p	miR-199a-3p (and other miRNAs w/seed CAGUAGU)	-3.13	Ingenuity Expert Findings,TargetScan Human	Experimentally Observed,High (predicted)	FUBP1
hsa-miR-199a-3p	miR-199a-3p (and other miRNAs w/seed CAGUAGU)	-3.13	TargetScan Human	High (predicted)	FXR1
hsa-miR-199a-3p	miR-199a-3p (and other miRNAs w/seed CAGUAGU)	-3.13	TargetScan Human	High (predicted)	G3BP2
hsa-miR-199a-3p	miR-199a-3p (and other miRNAs w/seed CAGUAGU)	-3.13	TargetScan Human	High (predicted)	GALNT7
hsa-miR-199a-3p	miR-199a-3p (and other miRNAs w/seed CAGUAGU)	-3.13	TargetScan Human	High (predicted)	GJE1
hsa-miR-199a-3p	miR-199a-3p (and other miRNAs w/seed CAGUAGU)	-3.13	TargetScan Human	High (predicted)	GNPTAB
hsa-miR-199a-3p	miR-199a-3p (and other miRNAs w/seed CAGUAGU)	-3.13	TargetScan Human	High (predicted)	HSDL1
hsa-miR-199a-3p	miR-199a-3p (and other miRNAs w/seed CAGUAGU)	-3.13	TargetScan Human	High (predicted)	HSF5
hsa-miR-199a-3p	miR-199a-3p (and other miRNAs w/seed CAGUAGU)	-3.13	TargetScan Human	High (predicted)	HVCN1
hsa-miR-199a-3p	miR-199a-3p (and other miRNAs w/seed CAGUAGU)	-3.13	TargetScan Human	High (predicted)	IMP3
hsa-miR-199a-3p	miR-199a-3p (and other miRNAs w/seed CAGUAGU)	-3.13	TargetScan Human	High (predicted)	KCTD7
hsa-miR-199a-3p	miR-199a-3p (and other miRNAs w/seed CAGUAGU)	-3.13	TargetScan Human	High (predicted)	KDM6A
hsa-miR-199a-3p	miR-199a-3p (and other miRNAs w/seed CAGUAGU)	-3.13	TargetScan Human	High (predicted)	KIAA0319L
hsa-miR-199a-3p	miR-199a-3p (and other miRNAs w/seed CAGUAGU)	-3.13	TargetScan Human	High (predicted)	KLF13
hsa-miR-199a-3p	miR-199a-3p (and other miRNAs w/seed CAGUAGU)	-3.13	TargetScan Human	High (predicted)	KLHL3
hsa-miR-199a-3p	miR-199a-3p (and other miRNAs w/seed CAGUAGU)	-3.13	TargetScan Human	High (predicted)	LCOR
hsa-miR-199a-3p	miR-199a-3p (and other miRNAs w/seed CAGUAGU)	-3.13	TargetScan Human	High (predicted)	LINC02872
hsa-miR-199a-3p	miR-199a-3p (and other miRNAs w/seed CAGUAGU)	-3.13	TargetScan Human	High (predicted)	LLGL2
hsa-miR-199a-3p	miR-199a-3p (and other miRNAs w/seed CAGUAGU)	-3.13	TargetScan Human	High (predicted)	MAB21L3
hsa-miR-199a-3p	miR-199a-3p (and other miRNAs w/seed CAGUAGU)	-3.13	TargetScan Human	High (predicted)	MCFD2
hsa-miR-199a-3p	miR-199a-3p (and other miRNAs w/seed CAGUAGU)	-3.13	TargetScan Human	High (predicted)	MEDAG
hsa-miR-199a-3p	miR-199a-3p (and other miRNAs w/seed CAGUAGU)	-3.13	TargetScan Human	High (predicted)	MRFAP1
hsa-miR-199a-3p	miR-199a-3p (and other miRNAs w/seed CAGUAGU)	-3.13	TargetScan Human	High (predicted)	MS4A7
hsa-miR-199a-3p	miR-199a-3p (and other miRNAs w/seed CAGUAGU)	-3.13	TargetScan Human	High (predicted)	NID2
hsa-miR-199a-3p	miR-199a-3p (and other miRNAs w/seed CAGUAGU)	-3.13	TargetScan Human	High (predicted)	NOVA1
hsa-miR-199a-3p	miR-199a-3p (and other miRNAs w/seed CAGUAGU)	-3.13	TargetScan Human	High (predicted)	NRBP2
hsa-miR-199a-3p	miR-199a-3p (and other miRNAs w/seed CAGUAGU)	-3.13	TargetScan Human	High (predicted)	NSUN7
hsa-miR-199a-3p	miR-199a-3p (and other miRNAs w/seed CAGUAGU)	-3.13	TargetScan Human	High (predicted)	PHYHIPL
hsa-miR-199a-3p	miR-199a-3p (and other miRNAs w/seed CAGUAGU)	-3.13	TargetScan Human	High (predicted)	PIGB
hsa-miR-199a-3p	miR-199a-3p (and other miRNAs w/seed CAGUAGU)	-3.13	Ingenuity Expert Findings,TargetScan Human	Experimentally Observed,High (predicted)	PON2
hsa-miR-199a-3p	miR-199a-3p (and other miRNAs w/seed CAGUAGU)	-3.13	TargetScan Human	High (predicted)	PTER
hsa-miR-199a-3p	miR-199a-3p (and other miRNAs w/seed CAGUAGU)	-3.13	TargetScan Human	High (predicted)	QKI
hsa-miR-199a-3p	miR-199a-3p (and other miRNAs w/seed CAGUAGU)	-3.13	TargetScan Human	High (predicted)	RAB6C/RAB6D
hsa-miR-199a-3p	miR-199a-3p (and other miRNAs w/seed CAGUAGU)	-3.13	TargetScan Human	High (predicted)	RNF14
hsa-miR-199a-3p	miR-199a-3p (and other miRNAs w/seed CAGUAGU)	-3.13	TargetScan Human	High (predicted)	RNF141
hsa-miR-199a-3p	miR-199a-3p (and other miRNAs w/seed CAGUAGU)	-3.13	TargetScan Human	High (predicted)	RP1
hsa-miR-199a-3p	miR-199a-3p (and other miRNAs w/seed CAGUAGU)	-3.13	TargetScan Human	High (predicted)	RP11_160N110
hsa-miR-199a-3p	miR-199a-3p (and other miRNAs w/seed CAGUAGU)	-3.13	TargetScan Human	High (predicted)	RUFY4
hsa-miR-199a-3p	miR-199a-3p (and other miRNAs w/seed CAGUAGU)	-3.13	TargetScan Human	High (predicted)	SAMD12
hsa-miR-199a-3p	miR-199a-3p (and other miRNAs w/seed CAGUAGU)	-3.13	TargetScan Human	High (predicted)	SEC16B
hsa-miR-199a-3p	miR-199a-3p (and other miRNAs w/seed CAGUAGU)	-3.13	TargetScan Human	High (predicted)	SGK2
hsa-miR-199a-3p	miR-199a-3p (and other miRNAs w/seed CAGUAGU)	-3.13	TargetScan Human	High (predicted)	SINHCAF
hsa-miR-199a-3p	miR-199a-3p (and other miRNAs w/seed CAGUAGU)	-3.13	TargetScan Human	High (predicted)	SLC25A35
hsa-miR-199a-3p	miR-199a-3p (and other miRNAs w/seed CAGUAGU)	-3.13	TargetScan Human	High (predicted)	SLC39A10
hsa-miR-199a-3p	miR-199a-3p (and other miRNAs w/seed CAGUAGU)	-3.13	TargetScan Human	High (predicted)	SLC44A5
hsa-miR-199a-3p	miR-199a-3p (and other miRNAs w/seed CAGUAGU)	-3.13	TargetScan Human	High (predicted)	SLC49A4
hsa-miR-199a-3p	miR-199a-3p (and other miRNAs w/seed CAGUAGU)	-3.13	TargetScan Human	High (predicted)	SNN
hsa-miR-199a-3p	miR-199a-3p (and other miRNAs w/seed CAGUAGU)	-3.13	TargetScan Human	High (predicted)	SOWAHC
hsa-miR-199a-3p	miR-199a-3p (and other miRNAs w/seed CAGUAGU)	-3.13	TargetScan Human	High (predicted)	SSX4/SSX4B
hsa-miR-199a-3p	miR-199a-3p (and other miRNAs w/seed CAGUAGU)	-3.13	TargetScan Human	High (predicted)	SUSD3
hsa-miR-199a-3p	miR-199a-3p (and other miRNAs w/seed CAGUAGU)	-3.13	TargetScan Human	High (predicted)	TCAF2
hsa-miR-199a-3p	miR-199a-3p (and other miRNAs w/seed CAGUAGU)	-3.13	TargetScan Human	High (predicted)	TRAPPC3L
hsa-miR-199a-3p	miR-199a-3p (and other miRNAs w/seed CAGUAGU)	-3.13	TargetScan Human	High (predicted)	TRMT61B
hsa-miR-199a-3p	miR-199a-3p (and other miRNAs w/seed CAGUAGU)	-3.13	TargetScan Human	High (predicted)	WFDC8
hsa-miR-199a-3p	miR-199a-3p (and other miRNAs w/seed CAGUAGU)	-3.13	TargetScan Human	High (predicted)	ZBTB18
hsa-miR-199a-3p	miR-199a-3p (and other miRNAs w/seed CAGUAGU)	-3.13	TargetScan Human	High (predicted)	ZHX1
hsa-miR-199a-3p	miR-199a-3p (and other miRNAs w/seed CAGUAGU)	-3.13	TargetScan Human	High (predicted)	ZNF174
hsa-miR-199a-3p	miR-199a-3p (and other miRNAs w/seed CAGUAGU)	-3.13	TargetScan Human	High (predicted)	ZNF227
hsa-miR-199a-3p	miR-199a-3p (and other miRNAs w/seed CAGUAGU)	-3.13	TargetScan Human	High (predicted)	ZNF441
hsa-miR-191-5p	miR-191-5p (and other miRNAs w/seed AACGGAA)	-3.03	TargetScan Human	High (predicted)	YBX3	Sertoli Cell-Sertoli Cell Junction Signaling,Tight Junction Signaling
hsa-miR-191-5p	miR-191-5p (and other miRNAs w/seed AACGGAA)	-3.03	TargetScan Human	High (predicted)	MAPRE3	Remodeling of Epithelial Adherens Junctions
hsa-miR-191-5p	miR-191-5p (and other miRNAs w/seed AACGGAA)	-3.03	TargetScan Human	High (predicted)	DCTN4	Phagosome Maturation
hsa-miR-191-5p	miR-191-5p (and other miRNAs w/seed AACGGAA)	-3.03	TargetScan Human	High (predicted)	DDX6	Inhibition of ARE-Mediated mRNA Degradation Pathway,Oxidized GTP and dGTP Detoxification
hsa-miR-191-5p	miR-191-5p (and other miRNAs w/seed AACGGAA)	-3.03	TargetScan Human	High (predicted)	PARP11	Death Receptor Signaling,NAD Signaling Pathway,Retinoic acid Mediated Apoptosis Signaling,UVA-Induced MAPK Signaling
hsa-miR-191-5p	miR-191-5p (and other miRNAs w/seed AACGGAA)	-3.03	TargetScan Human	High (predicted)	CRH	Corticotropin Releasing Hormone Signaling,Synaptic Long Term Depression
hsa-miR-191-5p	miR-191-5p (and other miRNAs w/seed AACGGAA)	-3.03	TargetScan Human	High (predicted)	MCM5	Cell Cycle Control of Chromosomal Replication
hsa-miR-191-5p	miR-191-5p (and other miRNAs w/seed AACGGAA)	-3.03	TargetScan Human	High (predicted)	ORC3	Cell Cycle Control of Chromosomal Replication
hsa-miR-191-5p	miR-191-5p (and other miRNAs w/seed AACGGAA)	-3.03	TargetScan Human	High (predicted)	EGR1	B Cell Receptor Signaling,CDK5 Signaling,CXCR4 Signaling,GNRH Signaling,Regulation Of The Epithelial Mesenchymal Transition By Growth Factors Pathway,Regulation of the Epithelial-Mesenchymal Transition Pathway,Role of Tissue Factor in Cancer
hsa-miR-191-5p	miR-191-5p (and other miRNAs w/seed AACGGAA)	-3.03	TargetScan Human	High (predicted)	UNC5B	Axonal Guidance Signaling,Netrin Signaling
hsa-miR-191-5p	miR-191-5p (and other miRNAs w/seed AACGGAA)	-3.03	TargetScan Human	High (predicted)	TAF5	Androgen Signaling,Assembly of RNA Polymerase II Complex,Glucocorticoid Receptor Signaling
hsa-miR-191-5p	miR-191-5p (and other miRNAs w/seed AACGGAA)	-3.03	TargetScan Human	High (predicted)	CEBPB	Acute Phase Response Signaling,Adipogenesis pathway,Adrenomedullin signaling pathway,Hepatic Fibrosis Signaling Pathway,IL-12 Signaling and Production in Macrophages,IL-17 Signaling,IL-17A Signaling in Fibroblasts,IL-6 Signaling,JAK/Stat Signaling,NAD Signaling Pathway,Osteoarthritis Pathway,Prolactin Signaling,Role of Macrophages, Fibroblasts and Endothelial Cells in Rheumatoid Arthritis,Senesce…
hsa-miR-191-5p	miR-191-5p (and other miRNAs w/seed AACGGAA)	-3.03	TargetScan Human	High (predicted)	FGF20	Actin Cytoskeleton Signaling,Airway Pathology in Chronic Obstructive Pulmonary Disease,Bladder Cancer Signaling,Cardiac Hypertrophy Signaling (Enhanced),Clathrin-mediated Endocytosis Signaling,FGF Signaling,Regulation Of The Epithelial Mesenchymal Transition By Growth Factors Pathway,Regulation of the Epithelial-Mesenchymal Transition Pathway,Tumor Microenvironment Pathway
hsa-miR-191-5p	miR-191-5p (and other miRNAs w/seed AACGGAA)	-3.03	TargetScan Human	High (predicted)	DBT	Acetyl-CoA Biosynthesis I (Pyruvate Dehydrogenase Complex),Branched-chain α-keto acid Dehydrogenase Complex,Stearate Biosynthesis I (Animals),Triacylglycerol Biosynthesis,Valine Degradation I
hsa-miR-191-5p	miR-191-5p (and other miRNAs w/seed AACGGAA)	-3.03	TargetScan Human	High (predicted)	PPP1CB	3-phosphoinositide Biosynthesis,3-phosphoinositide Degradation,Actin Cytoskeleton Signaling,Breast Cancer Regulation by Stathmin1,Cardiac β-adrenergic Signaling,CCR3 Signaling in Eosinophils,Cdc42 Signaling,CDK5 Signaling,Cellular Effects of Sildenafil (Viagra),Chemokine Signaling,D-myo-inositol (1,4,5,6)-Tetrakisphosphate Biosynthesis,D-myo-inositol (3,4,5,6)-tetrakisphosphate Biosynthesis,D-myo…
hsa-miR-191-5p	miR-191-5p (and other miRNAs w/seed AACGGAA)	-3.03	TargetScan Human	High (predicted)	PLCD1	14-3-3-mediated Signaling,Adrenomedullin signaling pathway,Aldosterone Signaling in Epithelial Cells,Antioxidant Action of Vitamin C,Apelin Cardiomyocyte Signaling Pathway,Axonal Guidance Signaling,Cardiac Hypertrophy Signaling,Cardiac Hypertrophy Signaling (Enhanced),Cellular Effects of Sildenafil (Viagra),CREB Signaling in Neurons,D-myo-inositol (1,4,5)-Trisphosphate Biosynthesis,D-myo-inositol…
hsa-miR-191-5p	miR-191-5p (and other miRNAs w/seed AACGGAA)	-3.03	TargetScan Human	High (predicted)	ADCK1
hsa-miR-191-5p	miR-191-5p (and other miRNAs w/seed AACGGAA)	-3.03	TargetScan Human	High (predicted)	ASTE1
hsa-miR-191-5p	miR-191-5p (and other miRNAs w/seed AACGGAA)	-3.03	TargetScan Human	High (predicted)	B4GALT6
hsa-miR-191-5p	miR-191-5p (and other miRNAs w/seed AACGGAA)	-3.03	TargetScan Human	High (predicted)	CALN1
hsa-miR-191-5p	miR-191-5p (and other miRNAs w/seed AACGGAA)	-3.03	TargetScan Human	High (predicted)	CDKL1
hsa-miR-191-5p	miR-191-5p (and other miRNAs w/seed AACGGAA)	-3.03	TargetScan Human	High (predicted)	CMTR2
hsa-miR-191-5p	miR-191-5p (and other miRNAs w/seed AACGGAA)	-3.03	TargetScan Human	High (predicted)	DDHD1
hsa-miR-191-5p	miR-191-5p (and other miRNAs w/seed AACGGAA)	-3.03	TargetScan Human	High (predicted)	HOXB2
hsa-miR-191-5p	miR-191-5p (and other miRNAs w/seed AACGGAA)	-3.03	TargetScan Human	High (predicted)	LINGO2
hsa-miR-191-5p	miR-191-5p (and other miRNAs w/seed AACGGAA)	-3.03	TargetScan Human	High (predicted)	MAGEH1
hsa-miR-191-5p	miR-191-5p (and other miRNAs w/seed AACGGAA)	-3.03	TargetScan Human	High (predicted)	MIEF1
hsa-miR-191-5p	miR-191-5p (and other miRNAs w/seed AACGGAA)	-3.03	TargetScan Human	High (predicted)	MIGA1
hsa-miR-191-5p	miR-191-5p (and other miRNAs w/seed AACGGAA)	-3.03	TargetScan Human	High (predicted)	NEURL4
hsa-miR-191-5p	miR-191-5p (and other miRNAs w/seed AACGGAA)	-3.03	TargetScan Human	High (predicted)	OR2T3/OR2T34
hsa-miR-191-5p	miR-191-5p (and other miRNAs w/seed AACGGAA)	-3.03	TargetScan Human	High (predicted)	PCSK9
hsa-miR-191-5p	miR-191-5p (and other miRNAs w/seed AACGGAA)	-3.03	TargetScan Human	High (predicted)	RIDA
hsa-miR-191-5p	miR-191-5p (and other miRNAs w/seed AACGGAA)	-3.03	TargetScan Human	High (predicted)	RP11_674E164
hsa-miR-191-5p	miR-191-5p (and other miRNAs w/seed AACGGAA)	-3.03	TargetScan Human	High (predicted)	SATB1
hsa-miR-191-5p	miR-191-5p (and other miRNAs w/seed AACGGAA)	-3.03	TargetScan Human	High (predicted)	SLC25A24
hsa-miR-191-5p	miR-191-5p (and other miRNAs w/seed AACGGAA)	-3.03	TargetScan Human	High (predicted)	SPATA18
hsa-miR-191-5p	miR-191-5p (and other miRNAs w/seed AACGGAA)	-3.03	TargetScan Human	High (predicted)	SPO11
hsa-miR-191-5p	miR-191-5p (and other miRNAs w/seed AACGGAA)	-3.03	TargetScan Human	High (predicted)	TMC7
hsa-miR-191-5p	miR-191-5p (and other miRNAs w/seed AACGGAA)	-3.03	TargetScan Human	High (predicted)	TMEM70
hsa-miR-191-5p	miR-191-5p (and other miRNAs w/seed AACGGAA)	-3.03	TargetScan Human	High (predicted)	TMOD2
hsa-miR-191-5p	miR-191-5p (and other miRNAs w/seed AACGGAA)	-3.03	TargetScan Human	High (predicted)	VXN
hsa-miR-191-5p	miR-191-5p (and other miRNAs w/seed AACGGAA)	-3.03	TargetScan Human	High (predicted)	WSB1
hsa-miR-191-5p	miR-191-5p (and other miRNAs w/seed AACGGAA)	-3.03	TargetScan Human	High (predicted)	ZBTB2
hsa-miR-191-5p	miR-191-5p (and other miRNAs w/seed AACGGAA)	-3.03	TargetScan Human	High (predicted)	ZBTB34
hsa-miR-191-5p	miR-191-5p (and other miRNAs w/seed AACGGAA)	-3.03	TargetScan Human	High (predicted)	ZCCHC8
hsa-miR-191-5p	miR-191-5p (and other miRNAs w/seed AACGGAA)	-3.03	TargetScan Human	High (predicted)	ZNF275
hsa-miR-29b-3p	miR-29b-3p (and other miRNAs w/seed AGCACCA)	-2.95	TargetScan Human	High (predicted)	SLC9C1	Xenobiotic Metabolism General Signaling Pathway
hsa-miR-29b-3p	miR-29b-3p (and other miRNAs w/seed AGCACCA)	-2.95	TargetScan Human	High (predicted)	KREMEN2	Wnt/β-catenin Signaling
hsa-miR-29b-3p	miR-29b-3p (and other miRNAs w/seed AGCACCA)	-2.95	TargetScan Human	High (predicted)	SOX12	Wnt/β-catenin Signaling
hsa-miR-29b-3p	miR-29b-3p (and other miRNAs w/seed AGCACCA)	-2.95	TargetScan Human	High (predicted)	SERPINB9	Tumoricidal Function of Hepatic Natural Killer Cells
hsa-miR-29b-3p	miR-29b-3p (and other miRNAs w/seed AGCACCA)	-2.95	TargetScan Human	High (predicted)	TPK1	Thiamin Salvage III
hsa-miR-29b-3p	miR-29b-3p (and other miRNAs w/seed AGCACCA)	-2.95	TargetScan Human	High (predicted)	LSM11	Systemic Lupus Erythematosus Signaling
hsa-miR-29b-3p	miR-29b-3p (and other miRNAs w/seed AGCACCA)	-2.95	TarBase,TargetScan Human,miRecords	Experimentally Observed,High (predicted)	TDG	Sumoylation Pathway
hsa-miR-29b-3p	miR-29b-3p (and other miRNAs w/seed AGCACCA)	-2.95	TargetScan Human	High (predicted)	SNIP1	Spliceosomal Cycle
hsa-miR-29b-3p	miR-29b-3p (and other miRNAs w/seed AGCACCA)	-2.95	TargetScan Human	High (predicted)	SGMS2	Sphingomyelin Metabolism
hsa-miR-29b-3p	miR-29b-3p (and other miRNAs w/seed AGCACCA)	-2.95	TargetScan Human	High (predicted)	SMS	Spermine Biosynthesis
hsa-miR-29b-3p	miR-29b-3p (and other miRNAs w/seed AGCACCA)	-2.95	TargetScan Human	High (predicted)	YBX3	Sertoli Cell-Sertoli Cell Junction Signaling,Tight Junction Signaling
hsa-miR-29b-3p	miR-29b-3p (and other miRNAs w/seed AGCACCA)	-2.95	TargetScan Human	High (predicted)	ASXL3	Senescence Pathway
hsa-miR-29b-3p	miR-29b-3p (and other miRNAs w/seed AGCACCA)	-2.95	TargetScan Human	High (predicted)	HBP1	Senescence Pathway
hsa-miR-29b-3p	miR-29b-3p (and other miRNAs w/seed AGCACCA)	-2.95	TargetScan Human	High (predicted)	RNASEL	Role of Pattern Recognition Receptors in Recognition of Bacteria and Viruses
hsa-miR-29b-3p	miR-29b-3p (and other miRNAs w/seed AGCACCA)	-2.95	TargetScan Human	High (predicted)	NPM3	Role of p14/p19ARF in Tumor Suppression
hsa-miR-29b-3p	miR-29b-3p (and other miRNAs w/seed AGCACCA)	-2.95	TargetScan Human	High (predicted)	IL24	Role of Cytokines in Mediating Communication between Immune Cells,Role of PKR in Interferon Induction and Antiviral Response,Th1 and Th2 Activation Pathway,Th2 Pathway
hsa-miR-29b-3p	miR-29b-3p (and other miRNAs w/seed AGCACCA)	-2.95	TargetScan Human	High (predicted)	DCX	Reelin Signaling in Neurons
hsa-miR-29b-3p	miR-29b-3p (and other miRNAs w/seed AGCACCA)	-2.95	TargetScan Human	High (predicted)	ENTPD7	Pyrimidine Ribonucleotides De Novo Biosynthesis,Pyrimidine Ribonucleotides Interconversion
hsa-miR-29b-3p	miR-29b-3p (and other miRNAs w/seed AGCACCA)	-2.95	TargetScan Human	High (predicted)	PAN2	Protein Ubiquitination Pathway
hsa-miR-29b-3p	miR-29b-3p (and other miRNAs w/seed AGCACCA)	-2.95	TargetScan Human	High (predicted)	PTP4A1	Protein Kinase A Signaling
hsa-miR-29b-3p	miR-29b-3p (and other miRNAs w/seed AGCACCA)	-2.95	TargetScan Human	High (predicted)	NMI	Prolactin Signaling
hsa-miR-29b-3p	miR-29b-3p (and other miRNAs w/seed AGCACCA)	-2.95	TargetScan Human	High (predicted)	RFXAP	Primary Immunodeficiency Signaling
hsa-miR-29b-3p	miR-29b-3p (and other miRNAs w/seed AGCACCA)	-2.95	TargetScan Human	High (predicted)	TUBD1	Phagosome Maturation
hsa-miR-29b-3p	miR-29b-3p (and other miRNAs w/seed AGCACCA)	-2.95	TargetScan Human	High (predicted)	PTHLH	Osteoarthritis Pathway
hsa-miR-29b-3p	miR-29b-3p (and other miRNAs w/seed AGCACCA)	-2.95	TargetScan Human	High (predicted)	RGS1	Opioid Signaling Pathway
hsa-miR-29b-3p	miR-29b-3p (and other miRNAs w/seed AGCACCA)	-2.95	TargetScan Human	High (predicted)	UVSSA	NER (Nucleotide Excision Repair, Enhanced Pathway)
hsa-miR-29b-3p	miR-29b-3p (and other miRNAs w/seed AGCACCA)	-2.95	TargetScan Human	High (predicted)	TIMM8B	Necroptosis Signaling Pathway,Sirtuin Signaling Pathway
hsa-miR-29b-3p	miR-29b-3p (and other miRNAs w/seed AGCACCA)	-2.95	TargetScan Human	High (predicted)	RAET1L	Natural Killer Cell Signaling
hsa-miR-29b-3p	miR-29b-3p (and other miRNAs w/seed AGCACCA)	-2.95	TargetScan Human	High (predicted)	ULBP2	Natural Killer Cell Signaling
hsa-miR-29b-3p	miR-29b-3p (and other miRNAs w/seed AGCACCA)	-2.95	TargetScan Human	High (predicted)	SLC5A8	NAD Signaling Pathway
hsa-miR-29b-3p	miR-29b-3p (and other miRNAs w/seed AGCACCA)	-2.95	TargetScan Human	High (predicted)	ID1	Mouse Embryonic Stem Cell Pluripotency
hsa-miR-29b-3p	miR-29b-3p (and other miRNAs w/seed AGCACCA)	-2.95	TargetScan Human	High (predicted)	UQCR11	Mitochondrial Dysfunction,Oxidative Phosphorylation
hsa-miR-29b-3p	miR-29b-3p (and other miRNAs w/seed AGCACCA)	-2.95	TargetScan Human	High (predicted)	VPS37C	Mechanisms of Viral Exit from Host Cells,Phagosome Maturation
hsa-miR-29b-3p	miR-29b-3p (and other miRNAs w/seed AGCACCA)	-2.95	TargetScan Human	High (predicted)	TRAF4	Lymphotoxin β Receptor Signaling,NGF Signaling,Role of Macrophages, Fibroblasts and Endothelial Cells in Rheumatoid Arthritis,Small Cell Lung Cancer Signaling,Systemic Lupus Erythematosus In B Cell Signaling Pathway,Toll-like Receptor Signaling
hsa-miR-29b-3p	miR-29b-3p (and other miRNAs w/seed AGCACCA)	-2.95	TargetScan Human	High (predicted)	FABP1	LPS/IL-1 Mediated Inhibition of RXR Function,Maturity Onset Diabetes of Young (MODY) Signaling
hsa-miR-29b-3p	miR-29b-3p (and other miRNAs w/seed AGCACCA)	-2.95	TargetScan Human	High (predicted)	HIF3A	Iron homeostasis signaling pathway
hsa-miR-29b-3p	miR-29b-3p (and other miRNAs w/seed AGCACCA)	-2.95	Ingenuity Expert Findings,TargetScan Human	Experimentally Observed,High (predicted)	ZFP36L1	Inhibition of ARE-Mediated mRNA Degradation Pathway,Senescence Pathway
hsa-miR-29b-3p	miR-29b-3p (and other miRNAs w/seed AGCACCA)	-2.95	TargetScan Human	High (predicted)	ICOS	iCOS-iCOSL Signaling in T Helper Cells,Primary Immunodeficiency Signaling,Systemic Lupus Erythematosus In T Cell Signaling Pathway,T Cell Receptor Signaling,T Helper Cell Differentiation,Th1 and Th2 Activation Pathway,Th1 Pathway,Th2 Pathway
hsa-miR-29b-3p	miR-29b-3p (and other miRNAs w/seed AGCACCA)	-2.95	TargetScan Human	High (predicted)	NAPB	Huntington's Disease Signaling,Insulin Secretion Signaling Pathway,Phagosome Maturation,Synaptogenesis Signaling Pathway,Tight Junction Signaling
hsa-miR-29b-3p	miR-29b-3p (and other miRNAs w/seed AGCACCA)	-2.95	TargetScan Human	High (predicted)	MEX3B	HOTAIR Regulatory Pathway
hsa-miR-29b-3p	miR-29b-3p (and other miRNAs w/seed AGCACCA)	-2.95	TargetScan Human	High (predicted)	COL6A3	GP6 Signaling Pathway,Hepatic Fibrosis / Hepatic Stellate Cell Activation,TR/RXR Activation
hsa-miR-29b-3p	miR-29b-3p (and other miRNAs w/seed AGCACCA)	-2.95	TargetScan Human	High (predicted)	COL11A1	GP6 Signaling Pathway,Hepatic Fibrosis / Hepatic Stellate Cell Activation
hsa-miR-29b-3p	miR-29b-3p (and other miRNAs w/seed AGCACCA)	-2.95	TarBase,TargetScan Human,miRecords	Experimentally Observed,High (predicted)	COL15A1	GP6 Signaling Pathway,Hepatic Fibrosis / Hepatic Stellate Cell Activation
hsa-miR-29b-3p	miR-29b-3p (and other miRNAs w/seed AGCACCA)	-2.95	TargetScan Human	High (predicted)	COL19A1	GP6 Signaling Pathway,Hepatic Fibrosis / Hepatic Stellate Cell Activation
hsa-miR-29b-3p	miR-29b-3p (and other miRNAs w/seed AGCACCA)	-2.95	TargetScan Human	High (predicted)	COL21A1	GP6 Signaling Pathway,Hepatic Fibrosis / Hepatic Stellate Cell Activation
hsa-miR-29b-3p	miR-29b-3p (and other miRNAs w/seed AGCACCA)	-2.95	TargetScan Human	High (predicted)	COL22A1	GP6 Signaling Pathway,Hepatic Fibrosis / Hepatic Stellate Cell Activation
hsa-miR-29b-3p	miR-29b-3p (and other miRNAs w/seed AGCACCA)	-2.95	TargetScan Human	High (predicted)	COL27A1	GP6 Signaling Pathway,Hepatic Fibrosis / Hepatic Stellate Cell Activation
hsa-miR-29b-3p	miR-29b-3p (and other miRNAs w/seed AGCACCA)	-2.95	Ingenuity Expert Findings,TarBase,TargetScan Human,miRecords	Experimentally Observed,High (predicted)	COL4A1	GP6 Signaling Pathway,Hepatic Fibrosis / Hepatic Stellate Cell Activation
hsa-miR-29b-3p	miR-29b-3p (and other miRNAs w/seed AGCACCA)	-2.95	TargetScan Human	High (predicted)	COL4A4	GP6 Signaling Pathway,Hepatic Fibrosis / Hepatic Stellate Cell Activation
hsa-miR-29b-3p	miR-29b-3p (and other miRNAs w/seed AGCACCA)	-2.95	Ingenuity Expert Findings,TargetScan Human	Experimentally Observed,High (predicted)	COL4A5	GP6 Signaling Pathway,Hepatic Fibrosis / Hepatic Stellate Cell Activation
hsa-miR-29b-3p	miR-29b-3p (and other miRNAs w/seed AGCACCA)	-2.95	Ingenuity Expert Findings,TargetScan Human	Experimentally Observed,High (predicted)	COL5A1	GP6 Signaling Pathway,Hepatic Fibrosis / Hepatic Stellate Cell Activation
hsa-miR-29b-3p	miR-29b-3p (and other miRNAs w/seed AGCACCA)	-2.95	Ingenuity Expert Findings,TargetScan Human	Experimentally Observed,High (predicted)	COL5A2	GP6 Signaling Pathway,Hepatic Fibrosis / Hepatic Stellate Cell Activation
hsa-miR-29b-3p	miR-29b-3p (and other miRNAs w/seed AGCACCA)	-2.95	TargetScan Human	High (predicted)	COL7A1	GP6 Signaling Pathway,Hepatic Fibrosis / Hepatic Stellate Cell Activation
hsa-miR-29b-3p	miR-29b-3p (and other miRNAs w/seed AGCACCA)	-2.95	TargetScan Human	High (predicted)	COL9A1	GP6 Signaling Pathway,Hepatic Fibrosis / Hepatic Stellate Cell Activation
hsa-miR-29b-3p	miR-29b-3p (and other miRNAs w/seed AGCACCA)	-2.95	TargetScan Human	High (predicted)	GRIP1	Glutamate Receptor Signaling,RhoGDI Signaling,Xenobiotic Metabolism CAR Signaling Pathway,Xenobiotic Metabolism PXR Signaling Pathway,Xenobiotic Metabolism Signaling
hsa-miR-29b-3p	miR-29b-3p (and other miRNAs w/seed AGCACCA)	-2.95	TargetScan Human	High (predicted)	GABRP	GABA Receptor Signaling,Neuroinflammation Signaling Pathway
hsa-miR-29b-3p	miR-29b-3p (and other miRNAs w/seed AGCACCA)	-2.95	TarBase,TargetScan Human	Experimentally Observed,High (predicted)	CAV2	G Beta Gamma Signaling
hsa-miR-29b-3p	miR-29b-3p (and other miRNAs w/seed AGCACCA)	-2.95	TargetScan Human	High (predicted)	SLC22A7	FXR/RXR Activation,Hepatic Cholestasis
hsa-miR-29b-3p	miR-29b-3p (and other miRNAs w/seed AGCACCA)	-2.95	TargetScan Human	High (predicted)	IREB2	Ferroptosis Signaling Pathway,Iron homeostasis signaling pathway
hsa-miR-29b-3p	miR-29b-3p (and other miRNAs w/seed AGCACCA)	-2.95	TargetScan Human	High (predicted)	ARF5	Ferroptosis Signaling Pathway,HER-2 Signaling in Breast Cancer,Integrin Signaling
hsa-miR-29b-3p	miR-29b-3p (and other miRNAs w/seed AGCACCA)	-2.95	TargetScan Human	High (predicted)	TRIM63	Estrogen Receptor Signaling
hsa-miR-29b-3p	miR-29b-3p (and other miRNAs w/seed AGCACCA)	-2.95	TargetScan Human	High (predicted)	ETV4	ErbB2-ErbB3 Signaling
hsa-miR-29b-3p	miR-29b-3p (and other miRNAs w/seed AGCACCA)	-2.95	TargetScan Human	High (predicted)	MYCN	EIF2 Signaling,ERK/MAPK Signaling,Sirtuin Signaling Pathway
hsa-miR-29b-3p	miR-29b-3p (and other miRNAs w/seed AGCACCA)	-2.95	TarBase,TargetScan Human,miRecords	Experimentally Observed,High (predicted)	DNMT3B	DNA Methylation and Transcriptional Repression Signaling,HOTAIR Regulatory Pathway
hsa-miR-29b-3p	miR-29b-3p (and other miRNAs w/seed AGCACCA)	-2.95	TargetScan Human	High (predicted)	HS3ST3B1	Chondroitin Sulfate Biosynthesis,Chondroitin Sulfate Biosynthesis (Late Stages),Dermatan Sulfate Biosynthesis,Dermatan Sulfate Biosynthesis (Late Stages),Heparan Sulfate Biosynthesis,Heparan Sulfate Biosynthesis (Late Stages),LPS/IL-1 Mediated Inhibition of RXR Function,Xenobiotic Metabolism CAR Signaling Pathway,Xenobiotic Metabolism PXR Signaling Pathway,Xenobiotic Metabolism Signaling
hsa-miR-29b-3p	miR-29b-3p (and other miRNAs w/seed AGCACCA)	-2.95	TargetScan Human	High (predicted)	BTG2	Cell Cycle Regulation by BTG Family Proteins
hsa-miR-29b-3p	miR-29b-3p (and other miRNAs w/seed AGCACCA)	-2.95	TargetScan Human	High (predicted)	CDC7	Cell Cycle Control of Chromosomal Replication,Mitotic Roles of Polo-Like Kinase
hsa-miR-29b-3p	miR-29b-3p (and other miRNAs w/seed AGCACCA)	-2.95	TargetScan Human	High (predicted)	AGPAT4	CDP-diacylglycerol Biosynthesis I,Phosphatidylglycerol Biosynthesis II (Non-plastidic),Triacylglycerol Biosynthesis
hsa-miR-29b-3p	miR-29b-3p (and other miRNAs w/seed AGCACCA)	-2.95	Ingenuity Expert Findings,TargetScan Human	Experimentally Observed,High (predicted)	TNFAIP3	CD40 Signaling,NF-κB Signaling,TNFR1 Signaling,TNFR2 Signaling,Toll-like Receptor Signaling
hsa-miR-29b-3p	miR-29b-3p (and other miRNAs w/seed AGCACCA)	-2.95	TargetScan Human	High (predicted)	TPM1	Calcium Signaling,Dilated Cardiomyopathy Signaling Pathway
hsa-miR-29b-3p	miR-29b-3p (and other miRNAs w/seed AGCACCA)	-2.95	TargetScan Human	High (predicted)	EDNRB	Breast Cancer Regulation by Stathmin1,Cardiac Hypertrophy Signaling (Enhanced),CREB Signaling in Neurons,Endothelin-1 Signaling,Hepatic Fibrosis / Hepatic Stellate Cell Activation
hsa-miR-29b-3p	miR-29b-3p (and other miRNAs w/seed AGCACCA)	-2.95	TargetScan Human	High (predicted)	CNR1	Breast Cancer Regulation by Stathmin1,cAMP-mediated signaling,Corticotropin Releasing Hormone Signaling,CREB Signaling in Neurons,Endocannabinoid Cancer Inhibition Pathway,Endocannabinoid Developing Neuron Pathway,Endocannabinoid Neuronal Synapse Pathway,G-Protein Coupled Receptor Signaling,Gαi Signaling,Gαs Signaling,Hepatic Fibrosis Signaling Pathway,Reelin Signaling in Neurons
hsa-miR-29b-3p	miR-29b-3p (and other miRNAs w/seed AGCACCA)	-2.95	TargetScan Human	High (predicted)	EFNA5	Axonal Guidance Signaling,Ephrin A Signaling,Ephrin Receptor Signaling,Synaptogenesis Signaling Pathway
hsa-miR-29b-3p	miR-29b-3p (and other miRNAs w/seed AGCACCA)	-2.95	TargetScan Human	High (predicted)	ADAMTS10	Axonal Guidance Signaling
hsa-miR-29b-3p	miR-29b-3p (and other miRNAs w/seed AGCACCA)	-2.95	TargetScan Human	High (predicted)	ADAMTS17	Axonal Guidance Signaling
hsa-miR-29b-3p	miR-29b-3p (and other miRNAs w/seed AGCACCA)	-2.95	Ingenuity Expert Findings,TargetScan Human	Experimentally Observed,High (predicted)	ADAMTS2	Axonal Guidance Signaling
hsa-miR-29b-3p	miR-29b-3p (and other miRNAs w/seed AGCACCA)	-2.95	TargetScan Human	High (predicted)	ADAMTS20	Axonal Guidance Signaling
hsa-miR-29b-3p	miR-29b-3p (and other miRNAs w/seed AGCACCA)	-2.95	TargetScan Human	High (predicted)	ADAMTS7	Axonal Guidance Signaling
hsa-miR-29b-3p	miR-29b-3p (and other miRNAs w/seed AGCACCA)	-2.95	TargetScan Human	High (predicted)	ADAMTS9	Axonal Guidance Signaling
hsa-miR-29b-3p	miR-29b-3p (and other miRNAs w/seed AGCACCA)	-2.95	TargetScan Human	High (predicted)	ROBO1	Axonal Guidance Signaling
hsa-miR-29b-3p	miR-29b-3p (and other miRNAs w/seed AGCACCA)	-2.95	TargetScan Human	High (predicted)	TFEB	Autophagy
hsa-miR-29b-3p	miR-29b-3p (and other miRNAs w/seed AGCACCA)	-2.95	TargetScan Human	High (predicted)	GSTA4	Aryl Hydrocarbon Receptor Signaling,Glutathione-mediated Detoxification,LPS/IL-1 Mediated Inhibition of RXR Function,NRF2-mediated Oxidative Stress Response,Xenobiotic Metabolism AHR Signaling Pathway,Xenobiotic Metabolism CAR Signaling Pathway,Xenobiotic Metabolism General Signaling Pathway,Xenobiotic Metabolism PXR Signaling Pathway,Xenobiotic Metabolism Signaling
hsa-miR-29b-3p	miR-29b-3p (and other miRNAs w/seed AGCACCA)	-2.95	TargetScan Human,miRecords	Experimentally Observed,High (predicted)	CDK6	Aryl Hydrocarbon Receptor Signaling,Breast Cancer Regulation by Stathmin1,Cell Cycle Control of Chromosomal Replication,Cell Cycle: G1/S Checkpoint Regulation,Chronic Myeloid Leukemia Signaling,Cyclins and Cell Cycle Regulation,Glioblastoma Multiforme Signaling,Glioma Signaling,Hereditary Breast Cancer Signaling,Molecular Mechanisms of Cancer,Non-Small Cell Lung Cancer Signaling,Pyridoxal 5'-phos…
hsa-miR-29b-3p	miR-29b-3p (and other miRNAs w/seed AGCACCA)	-2.95	TargetScan Human	High (predicted)	NFIA	Aryl Hydrocarbon Receptor Signaling
hsa-miR-29b-3p	miR-29b-3p (and other miRNAs w/seed AGCACCA)	-2.95	Ingenuity Expert Findings,TarBase,TargetScan Human,miRecords	Experimentally Observed,High (predicted)	MCL1	Apoptosis Signaling,IL-6 Signaling,IL-7 Signaling Pathway,Myc Mediated Apoptosis Signaling,PI3K/AKT Signaling,Systemic Lupus Erythematosus In B Cell Signaling Pathway
hsa-miR-29b-3p	miR-29b-3p (and other miRNAs w/seed AGCACCA)	-2.95	TargetScan Human	High (predicted)	CASP8	Apoptosis Signaling,CD27 Signaling in Lymphocytes,Coronavirus Pathogenesis Pathway,Cytotoxic T Lymphocyte-mediated Apoptosis of Target Cells,Death Receptor Signaling,Endocannabinoid Cancer Inhibition Pathway,Endothelin-1 Signaling,eNOS Signaling,Granzyme B Signaling,Huntington's Disease Signaling,Induction of Apoptosis by HIV1,Inflammasome pathway,Mitochondrial Dysfunction,Molecular Mechanisms of…
hsa-miR-29b-3p	miR-29b-3p (and other miRNAs w/seed AGCACCA)	-2.95	TargetScan Human	High (predicted)	BAK1	Apoptosis Signaling,BEX2 Signaling Pathway,IL-7 Signaling Pathway,Induction of Apoptosis by HIV1,Interferon Signaling,Molecular Mechanisms of Cancer
hsa-miR-29b-3p	miR-29b-3p (and other miRNAs w/seed AGCACCA)	-2.95	TargetScan Human	High (predicted)	COL2A1	Apelin Liver Signaling Pathway,Atherosclerosis Signaling,Dendritic Cell Maturation,GP6 Signaling Pathway,Hepatic Fibrosis / Hepatic Stellate Cell Activation,Hepatic Fibrosis Signaling Pathway,Intrinsic Prothrombin Activation Pathway,Natural Killer Cell Signaling,Osteoarthritis Pathway
hsa-miR-29b-3p	miR-29b-3p (and other miRNAs w/seed AGCACCA)	-2.95	TargetScan Human,miRecords	Experimentally Observed,High (predicted)	COL5A3	Apelin Liver Signaling Pathway,Atherosclerosis Signaling,Dendritic Cell Maturation,GP6 Signaling Pathway,Hepatic Fibrosis / Hepatic Stellate Cell Activation,Hepatic Fibrosis Signaling Pathway,Intrinsic Prothrombin Activation Pathway,Natural Killer Cell Signaling
hsa-miR-29b-3p	miR-29b-3p (and other miRNAs w/seed AGCACCA)	-2.95	Ingenuity Expert Findings,TarBase,TargetScan Human,miRecords	Experimentally Observed,High (predicted)	COL1A2	Apelin Liver Signaling Pathway,Atherosclerosis Signaling,Dendritic Cell Maturation,GP6 Signaling Pathway,Hepatic Fibrosis / Hepatic Stellate Cell Activation,Hepatic Fibrosis Signaling Pathway,HOTAIR Regulatory Pathway,Intrinsic Prothrombin Activation Pathway,Natural Killer Cell Signaling,Tumor Microenvironment Pathway
hsa-miR-29b-3p	miR-29b-3p (and other miRNAs w/seed AGCACCA)	-2.95	TarBase,TargetScan Human,miRecords	Experimentally Observed,High (predicted)	COL3A1	Apelin Liver Signaling Pathway,Atherosclerosis Signaling,Dendritic Cell Maturation,GP6 Signaling Pathway,Hepatic Fibrosis / Hepatic Stellate Cell Activation,Hepatic Fibrosis Signaling Pathway,HOTAIR Regulatory Pathway,Intrinsic Prothrombin Activation Pathway,Natural Killer Cell Signaling,Tumor Microenvironment Pathway
hsa-miR-29b-3p	miR-29b-3p (and other miRNAs w/seed AGCACCA)	-2.95	Ingenuity Expert Findings,TarBase,TargetScan Human,miRecords	Experimentally Observed,High (predicted)	COL1A1	Apelin Liver Signaling Pathway,Atherosclerosis Signaling,Dendritic Cell Maturation,GP6 Signaling Pathway,Hepatic Fibrosis / Hepatic Stellate Cell Activation,Hepatic Fibrosis Signaling Pathway,HOTAIR Regulatory Pathway,IL-6 Signaling,Intrinsic Prothrombin Activation Pathway,Natural Killer Cell Signaling,Role of Osteoblasts, Osteoclasts and Chondrocytes in Rheumatoid Arthritis,Tumor Microenvironmen…
hsa-miR-29b-3p	miR-29b-3p (and other miRNAs w/seed AGCACCA)	-2.95	TargetScan Human	High (predicted)	GPX7	Apelin Adipocyte Signaling Pathway,Ethanol Degradation IV,Glutathione Redox Reactions I,Mitochondrial Dysfunction,Superoxide Radicals Degradation
hsa-miR-29b-3p	miR-29b-3p (and other miRNAs w/seed AGCACCA)	-2.95	TargetScan Human	High (predicted)	TAF11	Androgen Signaling,Assembly of RNA Polymerase II Complex,Glucocorticoid Receptor Signaling
hsa-miR-29b-3p	miR-29b-3p (and other miRNAs w/seed AGCACCA)	-2.95	TargetScan Human	High (predicted)	VEGFA	Amyotrophic Lateral Sclerosis Signaling,Autophagy,Axonal Guidance Signaling,BEX2 Signaling Pathway,Bladder Cancer Signaling,Breast Cancer Regulation by Stathmin1,Clathrin-mediated Endocytosis Signaling,Colorectal Cancer Metastasis Signaling,Corticotropin Releasing Hormone Signaling,CREB Signaling in Neurons,EIF2 Signaling,Endocannabinoid Cancer Inhibition Pathway,eNOS Signaling,Ephrin Receptor Si…
hsa-miR-29b-3p	miR-29b-3p (and other miRNAs w/seed AGCACCA)	-2.95	TargetScan Human	High (predicted)	CYCS	Amyotrophic Lateral Sclerosis Signaling,Apoptosis Signaling,CD27 Signaling in Lymphocytes,Ceramide Signaling,Cytotoxic T Lymphocyte-mediated Apoptosis of Target Cells,Death Receptor Signaling,Docosahexaenoic Acid (DHA) Signaling,Granzyme B Signaling,Huntington's Disease Signaling,Induction of Apoptosis by HIV1,Lymphotoxin β Receptor Signaling,Mitochondrial Dysfunction,Molecular Mechanisms of Canc…
hsa-miR-29b-3p	miR-29b-3p (and other miRNAs w/seed AGCACCA)	-2.95	TargetScan Human	High (predicted)	RNF19A	Amyotrophic Lateral Sclerosis Signaling
hsa-miR-29b-3p	miR-29b-3p (and other miRNAs w/seed AGCACCA)	-2.95	TargetScan Human	High (predicted)	FOXO3	AMPK Signaling,Autophagy,Cancer Drug Resistance By Drug Efflux,Endometrial Cancer Signaling,ERK5 Signaling,Erythropoietin Signaling Pathway,Estrogen Receptor Signaling,Glucocorticoid Receptor Signaling,HER-2 Signaling in Breast Cancer,IGF-1 Signaling,IL-7 Signaling Pathway,Insulin Receptor Signaling,Non-Small Cell Lung Cancer Signaling,Osteoarthritis Pathway,PI3K Signaling in B Lymphocytes,PI3K/A…
hsa-miR-29b-3p	miR-29b-3p (and other miRNAs w/seed AGCACCA)	-2.95	TargetScan Human	High (predicted)	SGK1	Aldosterone Signaling in Epithelial Cells,ERK5 Signaling,Glucocorticoid Receptor Signaling,Huntington's Disease Signaling,Insulin Receptor Signaling,Pyridoxal 5'-phosphate Salvage Pathway,Salvage Pathways of Pyrimidine Ribonucleotides
hsa-miR-29b-3p	miR-29b-3p (and other miRNAs w/seed AGCACCA)	-2.95	TargetScan Human	High (predicted)	LAMA2	Agrin Interactions at Neuromuscular Junction,CDK5 Signaling,GP6 Signaling Pathway
hsa-miR-29b-3p	miR-29b-3p (and other miRNAs w/seed AGCACCA)	-2.95	TargetScan Human	High (predicted)	TFAP2C	Adrenomedullin signaling pathway,Ferroptosis Signaling Pathway
hsa-miR-29b-3p	miR-29b-3p (and other miRNAs w/seed AGCACCA)	-2.95	Ingenuity Expert Findings,TargetScan Human	Experimentally Observed,High (predicted)	GPR37	Adrenomedullin signaling pathway,Breast Cancer Regulation by Stathmin1,Cellular Effects of Sildenafil (Viagra),CREB Signaling in Neurons,GABA Receptor Signaling,Neuropathic Pain Signaling In Dorsal Horn Neurons,Parkinson's Signaling
hsa-miR-29b-3p	miR-29b-3p (and other miRNAs w/seed AGCACCA)	-2.95	TargetScan Human	High (predicted)	DGKD	Adipogenesis pathway
hsa-miR-29b-3p	miR-29b-3p (and other miRNAs w/seed AGCACCA)	-2.95	TargetScan Human	High (predicted)	ADA	Adenine and Adenosine Salvage III,Adenosine Nucleotides Degradation II,Primary Immunodeficiency Signaling,Purine Nucleotides Degradation II (Aerobic),Purine Ribonucleosides Degradation to Ribose-1-phosphate
hsa-miR-29b-3p	miR-29b-3p (and other miRNAs w/seed AGCACCA)	-2.95	TargetScan Human	High (predicted)	IL36G	Acute Phase Response Signaling,Adrenomedullin signaling pathway,Agranulocyte Adhesion and Diapedesis,Airway Pathology in Chronic Obstructive Pulmonary Disease,Altered T Cell and B Cell Signaling in Rheumatoid Arthritis,Atherosclerosis Signaling,Cardiac Hypertrophy Signaling (Enhanced),Cholecystokinin/Gastrin-mediated Signaling,Communication between Innate and Adaptive Immune Cells,Dendritic Cell …
hsa-miR-29b-3p	miR-29b-3p (and other miRNAs w/seed AGCACCA)	-2.95	TargetScan Human	High (predicted)	PDGFC	Actin Cytoskeleton Signaling,Amyotrophic Lateral Sclerosis Signaling,Atherosclerosis Signaling,Axonal Guidance Signaling,BEX2 Signaling Pathway,Bladder Cancer Signaling,Breast Cancer Regulation by Stathmin1,Clathrin-mediated Endocytosis Signaling,Colorectal Cancer Metastasis Signaling,Endocannabinoid Cancer Inhibition Pathway,eNOS Signaling,Ephrin Receptor Signaling,Estrogen Receptor Signaling,Gl…
hsa-miR-29b-3p	miR-29b-3p (and other miRNAs w/seed AGCACCA)	-2.95	TargetScan Human	High (predicted)	GNG12	Actin Cytoskeleton Signaling,AMPK Signaling,Androgen Signaling,Antiproliferative Role of Somatostatin Receptor 2,Apelin Endothelial Signaling Pathway,Apelin Muscle Signaling Pathway,Axonal Guidance Signaling,Breast Cancer Regulation by Stathmin1,Cardiac Hypertrophy Signaling,Cardiac Hypertrophy Signaling (Enhanced),Cardiac β-adrenergic Signaling,CCR3 Signaling in Eosinophils,CCR5 Signaling in Mac…
hsa-miR-29b-3p	miR-29b-3p (and other miRNAs w/seed AGCACCA)	-2.95	Ingenuity Expert Findings,TargetScan Human,miRecords	Experimentally Observed,High (predicted)	CDC42	Actin Cytoskeleton Signaling,Actin Nucleation by ARP-WASP Complex,Agrin Interactions at Neuromuscular Junction,Axonal Guidance Signaling,B Cell Receptor Signaling,Cardiac Hypertrophy Signaling,CD28 Signaling in T Helper Cells,Cdc42 Signaling,Cholecystokinin/Gastrin-mediated Signaling,Clathrin-mediated Endocytosis Signaling,Colorectal Cancer Metastasis Signaling,CXCR4 Signaling,Ephrin A Signaling,…
hsa-miR-29b-3p	miR-29b-3p (and other miRNAs w/seed AGCACCA)	-2.95	TargetScan Human	High (predicted)	REL	4-1BB Signaling in T Lymphocytes,Activation of IRF by Cytosolic Pattern Recognition Receptors,Acute Myeloid Leukemia Signaling,Acute Phase Response Signaling,Adrenomedullin signaling pathway,Altered T Cell and B Cell Signaling in Rheumatoid Arthritis,Androgen Signaling,Angiopoietin Signaling,Antioxidant Action of Vitamin C,Apelin Endothelial Signaling Pathway,Apelin Pancreas Signaling Pathway,Apo…
hsa-miR-29b-3p	miR-29b-3p (and other miRNAs w/seed AGCACCA)	-2.95	TargetScan Human	High (predicted)	TNFRSF9	4-1BB Signaling in T Lymphocytes
hsa-miR-29b-3p	miR-29b-3p (and other miRNAs w/seed AGCACCA)	-2.95	TargetScan Human	High (predicted)	NUDT11	3-phosphoinositide Biosynthesis,3-phosphoinositide Degradation,D-myo-inositol (1,4,5,6)-Tetrakisphosphate Biosynthesis,D-myo-inositol (3,4,5,6)-tetrakisphosphate Biosynthesis,D-myo-inositol-5-phosphate Metabolism,Superpathway of Inositol Phosphate Compounds
hsa-miR-29b-3p	miR-29b-3p (and other miRNAs w/seed AGCACCA)	-2.95	TargetScan Human	High (predicted)	PXYLP1	3-phosphoinositide Biosynthesis,3-phosphoinositide Degradation,D-myo-inositol (1,4,5,6)-Tetrakisphosphate Biosynthesis,D-myo-inositol (3,4,5,6)-tetrakisphosphate Biosynthesis,D-myo-inositol-5-phosphate Metabolism,NAD Phosphorylation and Dephosphorylation,NAD Salvage Pathway II,Superpathway of Inositol Phosphate Compounds
hsa-miR-29b-3p	miR-29b-3p (and other miRNAs w/seed AGCACCA)	-2.95	TargetScan Human	High (predicted)	PPP1R3D	3-phosphoinositide Biosynthesis,3-phosphoinositide Degradation,Breast Cancer Regulation by Stathmin1,Cardiac β-adrenergic Signaling,CDK5 Signaling,D-myo-inositol (1,4,5,6)-Tetrakisphosphate Biosynthesis,D-myo-inositol (3,4,5,6)-tetrakisphosphate Biosynthesis,D-myo-inositol-5-phosphate Metabolism,Dopamine Receptor Signaling,Dopamine-DARPP32 Feedback in cAMP Signaling,ERK/MAPK Signaling,HIPPO signa…
hsa-miR-29b-3p	miR-29b-3p (and other miRNAs w/seed AGCACCA)	-2.95	Ingenuity Expert Findings,TargetScan Human	Experimentally Observed,High (predicted)	PTEN	3-phosphoinositide Biosynthesis,3-phosphoinositide Degradation,Autophagy,B Cell Receptor Signaling,BEX2 Signaling Pathway,Cancer Drug Resistance By Drug Efflux,Cardiac Hypertrophy Signaling (Enhanced),D-myo-inositol (1,3,4)-trisphosphate Biosynthesis,D-myo-inositol (1,4,5,6)-Tetrakisphosphate Biosynthesis,D-myo-inositol (3,4,5,6)-tetrakisphosphate Biosynthesis,D-myo-inositol-5-phosphate Metabolis…
hsa-miR-29b-3p	miR-29b-3p (and other miRNAs w/seed AGCACCA)	-2.95	Ingenuity Expert Findings,TargetScan Human	Experimentally Observed,High (predicted)	TUBB2A	14-3-3-mediated Signaling,Axonal Guidance Signaling,Breast Cancer Regulation by Stathmin1,Coronavirus Replication Pathway,Epithelial Adherens Junction Signaling,Gap Junction Signaling,Germ Cell-Sertoli Cell Junction Signaling,Phagosome Maturation,Remodeling of Epithelial Adherens Junctions,Sertoli Cell-Sertoli Cell Junction Signaling
hsa-miR-29b-3p	miR-29b-3p (and other miRNAs w/seed AGCACCA)	-2.95	TargetScan Human	High (predicted)	TNFRSF1A	14-3-3-mediated Signaling,Acute Phase Response Signaling,Adipogenesis pathway,Agranulocyte Adhesion and Diapedesis,Apoptosis Signaling,Autophagy,Cardiac Hypertrophy Signaling (Enhanced),Ceramide Signaling,Colorectal Cancer Metastasis Signaling,Death Receptor Signaling,Dendritic Cell Maturation,FAT10 Cancer Signaling Pathway,Germ Cell-Sertoli Cell Junction Signaling,Granulocyte Adhesion and Diaped…
hsa-miR-29b-3p	miR-29b-3p (and other miRNAs w/seed AGCACCA)	-2.95	TargetScan Human	High (predicted)	ABCB6
hsa-miR-29b-3p	miR-29b-3p (and other miRNAs w/seed AGCACCA)	-2.95	TargetScan Human	High (predicted)	AIMP2
hsa-miR-29b-3p	miR-29b-3p (and other miRNAs w/seed AGCACCA)	-2.95	TargetScan Human	High (predicted)	AMMECR1L
hsa-miR-29b-3p	miR-29b-3p (and other miRNAs w/seed AGCACCA)	-2.95	TargetScan Human	High (predicted)	ANKRD13B
hsa-miR-29b-3p	miR-29b-3p (and other miRNAs w/seed AGCACCA)	-2.95	TargetScan Human	High (predicted)	ARRDC3
hsa-miR-29b-3p	miR-29b-3p (and other miRNAs w/seed AGCACCA)	-2.95	TargetScan Human	High (predicted)	ATAD2B
hsa-miR-29b-3p	miR-29b-3p (and other miRNAs w/seed AGCACCA)	-2.95	TargetScan Human	High (predicted)	BLMH
hsa-miR-29b-3p	miR-29b-3p (and other miRNAs w/seed AGCACCA)	-2.95	TargetScan Human	High (predicted)	BMF
hsa-miR-29b-3p	miR-29b-3p (and other miRNAs w/seed AGCACCA)	-2.95	TargetScan Human	High (predicted)	C11orf87
hsa-miR-29b-3p	miR-29b-3p (and other miRNAs w/seed AGCACCA)	-2.95	TargetScan Human	High (predicted)	C12orf40
hsa-miR-29b-3p	miR-29b-3p (and other miRNAs w/seed AGCACCA)	-2.95	TargetScan Human	High (predicted)	C16orf72
hsa-miR-29b-3p	miR-29b-3p (and other miRNAs w/seed AGCACCA)	-2.95	TargetScan Human	High (predicted)	C1orf74
hsa-miR-29b-3p	miR-29b-3p (and other miRNAs w/seed AGCACCA)	-2.95	TargetScan Human	High (predicted)	C1QTNF6
hsa-miR-29b-3p	miR-29b-3p (and other miRNAs w/seed AGCACCA)	-2.95	TargetScan Human	High (predicted)	CARD18
hsa-miR-29b-3p	miR-29b-3p (and other miRNAs w/seed AGCACCA)	-2.95	TargetScan Human	High (predicted)	CBX6
hsa-miR-29b-3p	miR-29b-3p (and other miRNAs w/seed AGCACCA)	-2.95	TargetScan Human	High (predicted)	CCDC117
hsa-miR-29b-3p	miR-29b-3p (and other miRNAs w/seed AGCACCA)	-2.95	TargetScan Human	High (predicted)	CCDC138
hsa-miR-29b-3p	miR-29b-3p (and other miRNAs w/seed AGCACCA)	-2.95	TargetScan Human	High (predicted)	CCNI2
hsa-miR-29b-3p	miR-29b-3p (and other miRNAs w/seed AGCACCA)	-2.95	TargetScan Human	High (predicted)	CCNJ
hsa-miR-29b-3p	miR-29b-3p (and other miRNAs w/seed AGCACCA)	-2.95	TargetScan Human	High (predicted)	CCSAP
hsa-miR-29b-3p	miR-29b-3p (and other miRNAs w/seed AGCACCA)	-2.95	TargetScan Human	High (predicted)	CHFR
hsa-miR-29b-3p	miR-29b-3p (and other miRNAs w/seed AGCACCA)	-2.95	TargetScan Human	High (predicted)	CLEC2D
hsa-miR-29b-3p	miR-29b-3p (and other miRNAs w/seed AGCACCA)	-2.95	TargetScan Human	High (predicted)	CLEC2L
hsa-miR-29b-3p	miR-29b-3p (and other miRNAs w/seed AGCACCA)	-2.95	TargetScan Human	High (predicted)	COMMD2
hsa-miR-29b-3p	miR-29b-3p (and other miRNAs w/seed AGCACCA)	-2.95	TargetScan Human	High (predicted)	CREG1
hsa-miR-29b-3p	miR-29b-3p (and other miRNAs w/seed AGCACCA)	-2.95	TargetScan Human	High (predicted)	CRISPLD1
hsa-miR-29b-3p	miR-29b-3p (and other miRNAs w/seed AGCACCA)	-2.95	TargetScan Human	High (predicted)	DAZL
hsa-miR-29b-3p	miR-29b-3p (and other miRNAs w/seed AGCACCA)	-2.95	TargetScan Human	High (predicted)	DCAF12L1
hsa-miR-29b-3p	miR-29b-3p (and other miRNAs w/seed AGCACCA)	-2.95	TargetScan Human	High (predicted)	DLGAP2
hsa-miR-29b-3p	miR-29b-3p (and other miRNAs w/seed AGCACCA)	-2.95	TargetScan Human	High (predicted)	DRAXIN
hsa-miR-29b-3p	miR-29b-3p (and other miRNAs w/seed AGCACCA)	-2.95	TargetScan Human	High (predicted)	DTWD2
hsa-miR-29b-3p	miR-29b-3p (and other miRNAs w/seed AGCACCA)	-2.95	TargetScan Human	High (predicted)	DYM
hsa-miR-29b-3p	miR-29b-3p (and other miRNAs w/seed AGCACCA)	-2.95	TargetScan Human	High (predicted)	EIF4E2
hsa-miR-29b-3p	miR-29b-3p (and other miRNAs w/seed AGCACCA)	-2.95	TargetScan Human	High (predicted)	ELN
hsa-miR-29b-3p	miR-29b-3p (and other miRNAs w/seed AGCACCA)	-2.95	TargetScan Human	High (predicted)	ELOVL4
hsa-miR-29b-3p	miR-29b-3p (and other miRNAs w/seed AGCACCA)	-2.95	TargetScan Human	High (predicted)	ENHO
hsa-miR-29b-3p	miR-29b-3p (and other miRNAs w/seed AGCACCA)	-2.95	TargetScan Human	High (predicted)	FAM13B
hsa-miR-29b-3p	miR-29b-3p (and other miRNAs w/seed AGCACCA)	-2.95	TargetScan Human	High (predicted)	FAM167A
hsa-miR-29b-3p	miR-29b-3p (and other miRNAs w/seed AGCACCA)	-2.95	Ingenuity Expert Findings,TargetScan Human	Experimentally Observed,High (predicted)	FAM3C
hsa-miR-29b-3p	miR-29b-3p (and other miRNAs w/seed AGCACCA)	-2.95	TargetScan Human,miRecords	Experimentally Observed,High (predicted)	FBN1
hsa-miR-29b-3p	miR-29b-3p (and other miRNAs w/seed AGCACCA)	-2.95	TargetScan Human	High (predicted)	FEM1B
hsa-miR-29b-3p	miR-29b-3p (and other miRNAs w/seed AGCACCA)	-2.95	TargetScan Human	High (predicted)	FOXJ2
hsa-miR-29b-3p	miR-29b-3p (and other miRNAs w/seed AGCACCA)	-2.95	Ingenuity Expert Findings,TargetScan Human	Experimentally Observed,High (predicted)	FRAT2
hsa-miR-29b-3p	miR-29b-3p (and other miRNAs w/seed AGCACCA)	-2.95	TargetScan Human	High (predicted)	FSTL1
hsa-miR-29b-3p	miR-29b-3p (and other miRNAs w/seed AGCACCA)	-2.95	TargetScan Human	High (predicted)	GALNT4
hsa-miR-29b-3p	miR-29b-3p (and other miRNAs w/seed AGCACCA)	-2.95	TargetScan Human	High (predicted)	GARRE1
hsa-miR-29b-3p	miR-29b-3p (and other miRNAs w/seed AGCACCA)	-2.95	TargetScan Human	High (predicted)	GEMIN2
hsa-miR-29b-3p	miR-29b-3p (and other miRNAs w/seed AGCACCA)	-2.95	TargetScan Human	High (predicted)	GPATCH2
hsa-miR-29b-3p	miR-29b-3p (and other miRNAs w/seed AGCACCA)	-2.95	TargetScan Human	High (predicted)	HAPLN3
hsa-miR-29b-3p	miR-29b-3p (and other miRNAs w/seed AGCACCA)	-2.95	TargetScan Human	High (predicted)	HAS3
hsa-miR-29b-3p	miR-29b-3p (and other miRNAs w/seed AGCACCA)	-2.95	TargetScan Human	High (predicted)	HMCN1
hsa-miR-29b-3p	miR-29b-3p (and other miRNAs w/seed AGCACCA)	-2.95	Ingenuity Expert Findings,TargetScan Human	Experimentally Observed,High (predicted)	HMGN3
hsa-miR-29b-3p	miR-29b-3p (and other miRNAs w/seed AGCACCA)	-2.95	TargetScan Human	High (predicted)	HOOK3
hsa-miR-29b-3p	miR-29b-3p (and other miRNAs w/seed AGCACCA)	-2.95	TargetScan Human	High (predicted)	HRK
hsa-miR-29b-3p	miR-29b-3p (and other miRNAs w/seed AGCACCA)	-2.95	TargetScan Human	High (predicted)	HTR5A-AS1
hsa-miR-29b-3p	miR-29b-3p (and other miRNAs w/seed AGCACCA)	-2.95	TargetScan Human	High (predicted)	IFI30
hsa-miR-29b-3p	miR-29b-3p (and other miRNAs w/seed AGCACCA)	-2.95	TargetScan Human	High (predicted)	IMMP2L
hsa-miR-29b-3p	miR-29b-3p (and other miRNAs w/seed AGCACCA)	-2.95	TargetScan Human	High (predicted)	ING3
hsa-miR-29b-3p	miR-29b-3p (and other miRNAs w/seed AGCACCA)	-2.95	TargetScan Human	High (predicted)	IQUB
hsa-miR-29b-3p	miR-29b-3p (and other miRNAs w/seed AGCACCA)	-2.95	TargetScan Human	High (predicted)	ISG20L2
hsa-miR-29b-3p	miR-29b-3p (and other miRNAs w/seed AGCACCA)	-2.95	TargetScan Human	High (predicted)	KCTD20
hsa-miR-29b-3p	miR-29b-3p (and other miRNAs w/seed AGCACCA)	-2.95	Ingenuity Expert Findings,TargetScan Human	Experimentally Observed,High (predicted)	KCTD3
hsa-miR-29b-3p	miR-29b-3p (and other miRNAs w/seed AGCACCA)	-2.95	TargetScan Human	High (predicted)	KCTD5
hsa-miR-29b-3p	miR-29b-3p (and other miRNAs w/seed AGCACCA)	-2.95	TargetScan Human	High (predicted)	KIAA0895
hsa-miR-29b-3p	miR-29b-3p (and other miRNAs w/seed AGCACCA)	-2.95	TargetScan Human	High (predicted)	KLHL28
hsa-miR-29b-3p	miR-29b-3p (and other miRNAs w/seed AGCACCA)	-2.95	TargetScan Human	High (predicted)	KLHL8
hsa-miR-29b-3p	miR-29b-3p (and other miRNAs w/seed AGCACCA)	-2.95	TargetScan Human	High (predicted)	KMT5C
hsa-miR-29b-3p	miR-29b-3p (and other miRNAs w/seed AGCACCA)	-2.95	Ingenuity Expert Findings,TargetScan Human	Experimentally Observed,High (predicted)	LOXL2
hsa-miR-29b-3p	miR-29b-3p (and other miRNAs w/seed AGCACCA)	-2.95	TargetScan Human	High (predicted)	LRRC2-AS1
hsa-miR-29b-3p	miR-29b-3p (and other miRNAs w/seed AGCACCA)	-2.95	TargetScan Human	High (predicted)	LY6G5B
hsa-miR-29b-3p	miR-29b-3p (and other miRNAs w/seed AGCACCA)	-2.95	TargetScan Human	High (predicted)	LYSMD1
hsa-miR-29b-3p	miR-29b-3p (and other miRNAs w/seed AGCACCA)	-2.95	TargetScan Human	High (predicted)	MBTD1
hsa-miR-29b-3p	miR-29b-3p (and other miRNAs w/seed AGCACCA)	-2.95	TargetScan Human	High (predicted)	MCMBP
hsa-miR-29b-3p	miR-29b-3p (and other miRNAs w/seed AGCACCA)	-2.95	TargetScan Human	High (predicted)	MFAP3
hsa-miR-29b-3p	miR-29b-3p (and other miRNAs w/seed AGCACCA)	-2.95	TargetScan Human	High (predicted)	MINAR1
hsa-miR-29b-3p	miR-29b-3p (and other miRNAs w/seed AGCACCA)	-2.95	Ingenuity Expert Findings,TargetScan Human	Experimentally Observed,High (predicted)	MLF1
hsa-miR-29b-3p	miR-29b-3p (and other miRNAs w/seed AGCACCA)	-2.95	TargetScan Human	High (predicted)	MLIP
hsa-miR-29b-3p	miR-29b-3p (and other miRNAs w/seed AGCACCA)	-2.95	TargetScan Human	High (predicted)	MPZL3
hsa-miR-29b-3p	miR-29b-3p (and other miRNAs w/seed AGCACCA)	-2.95	TargetScan Human	High (predicted)	MUC22
hsa-miR-29b-3p	miR-29b-3p (and other miRNAs w/seed AGCACCA)	-2.95	Ingenuity Expert Findings,TargetScan Human	Experimentally Observed,High (predicted)	MYBL2
hsa-miR-29b-3p	miR-29b-3p (and other miRNAs w/seed AGCACCA)	-2.95	TargetScan Human	High (predicted)	N4BP2L1
hsa-miR-29b-3p	miR-29b-3p (and other miRNAs w/seed AGCACCA)	-2.95	TargetScan Human	High (predicted)	NANOS1
hsa-miR-29b-3p	miR-29b-3p (and other miRNAs w/seed AGCACCA)	-2.95	TargetScan Human	High (predicted)	NAP1L3
hsa-miR-29b-3p	miR-29b-3p (and other miRNAs w/seed AGCACCA)	-2.95	TargetScan Human	High (predicted)	NAP1L6P
hsa-miR-29b-3p	miR-29b-3p (and other miRNAs w/seed AGCACCA)	-2.95	Ingenuity Expert Findings,TargetScan Human	Experimentally Observed,High (predicted)	NASP
hsa-miR-29b-3p	miR-29b-3p (and other miRNAs w/seed AGCACCA)	-2.95	TargetScan Human	High (predicted)	NAV1
hsa-miR-29b-3p	miR-29b-3p (and other miRNAs w/seed AGCACCA)	-2.95	Ingenuity Expert Findings,TargetScan Human	Experimentally Observed,High (predicted)	NAV3
hsa-miR-29b-3p	miR-29b-3p (and other miRNAs w/seed AGCACCA)	-2.95	TargetScan Human	High (predicted)	NCKAP5
hsa-miR-29b-3p	miR-29b-3p (and other miRNAs w/seed AGCACCA)	-2.95	TargetScan Human	High (predicted)	NCR3LG1
hsa-miR-29b-3p	miR-29b-3p (and other miRNAs w/seed AGCACCA)	-2.95	TargetScan Human	High (predicted)	NEXMIF
hsa-miR-29b-3p	miR-29b-3p (and other miRNAs w/seed AGCACCA)	-2.95	TargetScan Human	High (predicted)	NIPSNAP3A
hsa-miR-29b-3p	miR-29b-3p (and other miRNAs w/seed AGCACCA)	-2.95	TargetScan Human	High (predicted)	NIPSNAP3B
hsa-miR-29b-3p	miR-29b-3p (and other miRNAs w/seed AGCACCA)	-2.95	TargetScan Human	High (predicted)	NPAS3
hsa-miR-29b-3p	miR-29b-3p (and other miRNAs w/seed AGCACCA)	-2.95	TargetScan Human	High (predicted)	NREP
hsa-miR-29b-3p	miR-29b-3p (and other miRNAs w/seed AGCACCA)	-2.95	TargetScan Human	High (predicted)	OSTC
hsa-miR-29b-3p	miR-29b-3p (and other miRNAs w/seed AGCACCA)	-2.95	TargetScan Human	High (predicted)	PCSK5
hsa-miR-29b-3p	miR-29b-3p (and other miRNAs w/seed AGCACCA)	-2.95	TargetScan Human	High (predicted)	PDIK1L
hsa-miR-29b-3p	miR-29b-3p (and other miRNAs w/seed AGCACCA)	-2.95	TargetScan Human	High (predicted)	PGAP2
hsa-miR-29b-3p	miR-29b-3p (and other miRNAs w/seed AGCACCA)	-2.95	TargetScan Human	High (predicted)	PHLDB3
hsa-miR-29b-3p	miR-29b-3p (and other miRNAs w/seed AGCACCA)	-2.95	TargetScan Human	High (predicted)	PI15
hsa-miR-29b-3p	miR-29b-3p (and other miRNAs w/seed AGCACCA)	-2.95	TargetScan Human	High (predicted)	PMP22
hsa-miR-29b-3p	miR-29b-3p (and other miRNAs w/seed AGCACCA)	-2.95	TargetScan Human	High (predicted)	POC1B-GALNT4
hsa-miR-29b-3p	miR-29b-3p (and other miRNAs w/seed AGCACCA)	-2.95	TargetScan Human	High (predicted)	POGLUT2
hsa-miR-29b-3p	miR-29b-3p (and other miRNAs w/seed AGCACCA)	-2.95	Ingenuity Expert Findings,TargetScan Human	Experimentally Observed,High (predicted)	PPIC
hsa-miR-29b-3p	miR-29b-3p (and other miRNAs w/seed AGCACCA)	-2.95	TargetScan Human	High (predicted)	PXDN
hsa-miR-29b-3p	miR-29b-3p (and other miRNAs w/seed AGCACCA)	-2.95	TargetScan Human	High (predicted)	RAB30
hsa-miR-29b-3p	miR-29b-3p (and other miRNAs w/seed AGCACCA)	-2.95	TargetScan Human	High (predicted)	REV3L
hsa-miR-29b-3p	miR-29b-3p (and other miRNAs w/seed AGCACCA)	-2.95	TargetScan Human	High (predicted)	RNF39
hsa-miR-29b-3p	miR-29b-3p (and other miRNAs w/seed AGCACCA)	-2.95	TargetScan Human	High (predicted)	S100A16
hsa-miR-29b-3p	miR-29b-3p (and other miRNAs w/seed AGCACCA)	-2.95	TargetScan Human	High (predicted)	SCML1
hsa-miR-29b-3p	miR-29b-3p (and other miRNAs w/seed AGCACCA)	-2.95	TargetScan Human	High (predicted)	SESTD1
hsa-miR-29b-3p	miR-29b-3p (and other miRNAs w/seed AGCACCA)	-2.95	TargetScan Human	High (predicted)	SFTA3
hsa-miR-29b-3p	miR-29b-3p (and other miRNAs w/seed AGCACCA)	-2.95	TargetScan Human	High (predicted)	SH3BP5L
hsa-miR-29b-3p	miR-29b-3p (and other miRNAs w/seed AGCACCA)	-2.95	TargetScan Human	High (predicted)	SHPRH
hsa-miR-29b-3p	miR-29b-3p (and other miRNAs w/seed AGCACCA)	-2.95	TargetScan Human	High (predicted)	SLC10A7
hsa-miR-29b-3p	miR-29b-3p (and other miRNAs w/seed AGCACCA)	-2.95	TargetScan Human	High (predicted)	SLC16A14
hsa-miR-29b-3p	miR-29b-3p (and other miRNAs w/seed AGCACCA)	-2.95	TargetScan Human	High (predicted)	SLC30A3
hsa-miR-29b-3p	miR-29b-3p (and other miRNAs w/seed AGCACCA)	-2.95	TargetScan Human	High (predicted)	SLC35B2
hsa-miR-29b-3p	miR-29b-3p (and other miRNAs w/seed AGCACCA)	-2.95	TargetScan Human	High (predicted)	SLC36A1
hsa-miR-29b-3p	miR-29b-3p (and other miRNAs w/seed AGCACCA)	-2.95	TargetScan Human	High (predicted)	SLC6A14
hsa-miR-29b-3p	miR-29b-3p (and other miRNAs w/seed AGCACCA)	-2.95	TargetScan Human	High (predicted)	SMIM17
hsa-miR-29b-3p	miR-29b-3p (and other miRNAs w/seed AGCACCA)	-2.95	TargetScan Human	High (predicted)	SMTNL2
hsa-miR-29b-3p	miR-29b-3p (and other miRNAs w/seed AGCACCA)	-2.95	TargetScan Human	High (predicted)	SNX24
hsa-miR-29b-3p	miR-29b-3p (and other miRNAs w/seed AGCACCA)	-2.95	Ingenuity Expert Findings,TarBase,TargetScan Human,miRecords	Experimentally Observed,High (predicted)	SPARC
hsa-miR-29b-3p	miR-29b-3p (and other miRNAs w/seed AGCACCA)	-2.95	TargetScan Human	High (predicted)	SPIN4
hsa-miR-29b-3p	miR-29b-3p (and other miRNAs w/seed AGCACCA)	-2.95	TarBase,TargetScan Human,miRecords	Experimentally Observed,High (predicted)	SRSF10
hsa-miR-29b-3p	miR-29b-3p (and other miRNAs w/seed AGCACCA)	-2.95	TargetScan Human	High (predicted)	SS18L1
hsa-miR-29b-3p	miR-29b-3p (and other miRNAs w/seed AGCACCA)	-2.95	TargetScan Human	High (predicted)	SSR4P1
hsa-miR-29b-3p	miR-29b-3p (and other miRNAs w/seed AGCACCA)	-2.95	TargetScan Human	High (predicted)	STMP1
hsa-miR-29b-3p	miR-29b-3p (and other miRNAs w/seed AGCACCA)	-2.95	TargetScan Human	High (predicted)	SYPL2
hsa-miR-29b-3p	miR-29b-3p (and other miRNAs w/seed AGCACCA)	-2.95	TargetScan Human	High (predicted)	TBC1D7
hsa-miR-29b-3p	miR-29b-3p (and other miRNAs w/seed AGCACCA)	-2.95	TargetScan Human	High (predicted)	TBCCD1
hsa-miR-29b-3p	miR-29b-3p (and other miRNAs w/seed AGCACCA)	-2.95	TargetScan Human	High (predicted)	TESPA1
hsa-miR-29b-3p	miR-29b-3p (and other miRNAs w/seed AGCACCA)	-2.95	TargetScan Human,miRecords	Experimentally Observed,High (predicted)	TET1
hsa-miR-29b-3p	miR-29b-3p (and other miRNAs w/seed AGCACCA)	-2.95	TargetScan Human	High (predicted)	TET2
hsa-miR-29b-3p	miR-29b-3p (and other miRNAs w/seed AGCACCA)	-2.95	TargetScan Human	High (predicted)	TET3
hsa-miR-29b-3p	miR-29b-3p (and other miRNAs w/seed AGCACCA)	-2.95	TargetScan Human	High (predicted)	TLCD3B
hsa-miR-29b-3p	miR-29b-3p (and other miRNAs w/seed AGCACCA)	-2.95	TargetScan Human	High (predicted)	TLL1
hsa-miR-29b-3p	miR-29b-3p (and other miRNAs w/seed AGCACCA)	-2.95	TargetScan Human	High (predicted)	TMEM141
hsa-miR-29b-3p	miR-29b-3p (and other miRNAs w/seed AGCACCA)	-2.95	TargetScan Human	High (predicted)	TMEM169
hsa-miR-29b-3p	miR-29b-3p (and other miRNAs w/seed AGCACCA)	-2.95	TargetScan Human	High (predicted)	TMEM178B
hsa-miR-29b-3p	miR-29b-3p (and other miRNAs w/seed AGCACCA)	-2.95	TargetScan Human	High (predicted)	TMEM183A
hsa-miR-29b-3p	miR-29b-3p (and other miRNAs w/seed AGCACCA)	-2.95	TargetScan Human	High (predicted)	TMEM236
hsa-miR-29b-3p	miR-29b-3p (and other miRNAs w/seed AGCACCA)	-2.95	TargetScan Human	High (predicted)	TMOD3
hsa-miR-29b-3p	miR-29b-3p (and other miRNAs w/seed AGCACCA)	-2.95	TargetScan Human	High (predicted)	TRIB2
hsa-miR-29b-3p	miR-29b-3p (and other miRNAs w/seed AGCACCA)	-2.95	TargetScan Human	High (predicted)	TSPAN14
hsa-miR-29b-3p	miR-29b-3p (and other miRNAs w/seed AGCACCA)	-2.95	TargetScan Human	High (predicted)	VAMP7
hsa-miR-29b-3p	miR-29b-3p (and other miRNAs w/seed AGCACCA)	-2.95	TargetScan Human	High (predicted)	VASH1
hsa-miR-29b-3p	miR-29b-3p (and other miRNAs w/seed AGCACCA)	-2.95	TargetScan Human	High (predicted)	VGLL1
hsa-miR-29b-3p	miR-29b-3p (and other miRNAs w/seed AGCACCA)	-2.95	TargetScan Human	High (predicted)	WDFY1
hsa-miR-29b-3p	miR-29b-3p (and other miRNAs w/seed AGCACCA)	-2.95	TargetScan Human	High (predicted)	WDR18
hsa-miR-29b-3p	miR-29b-3p (and other miRNAs w/seed AGCACCA)	-2.95	TargetScan Human	High (predicted)	WFDC3
hsa-miR-29b-3p	miR-29b-3p (and other miRNAs w/seed AGCACCA)	-2.95	TargetScan Human	High (predicted)	XKR6
hsa-miR-29b-3p	miR-29b-3p (and other miRNAs w/seed AGCACCA)	-2.95	TargetScan Human	High (predicted)	YPEL2
hsa-miR-29b-3p	miR-29b-3p (and other miRNAs w/seed AGCACCA)	-2.95	TargetScan Human	High (predicted)	ZBTB34
hsa-miR-29b-3p	miR-29b-3p (and other miRNAs w/seed AGCACCA)	-2.95	TargetScan Human	High (predicted)	ZBTB37
hsa-miR-29b-3p	miR-29b-3p (and other miRNAs w/seed AGCACCA)	-2.95	TargetScan Human	High (predicted)	ZBTB5
hsa-miR-29b-3p	miR-29b-3p (and other miRNAs w/seed AGCACCA)	-2.95	TargetScan Human	High (predicted)	ZKSCAN3
hsa-miR-29b-3p	miR-29b-3p (and other miRNAs w/seed AGCACCA)	-2.95	TargetScan Human	High (predicted)	ZKSCAN4
hsa-miR-29b-3p	miR-29b-3p (and other miRNAs w/seed AGCACCA)	-2.95	TargetScan Human	High (predicted)	ZNF282
hsa-miR-29b-3p	miR-29b-3p (and other miRNAs w/seed AGCACCA)	-2.95	TargetScan Human	High (predicted)	ZNF366
hsa-miR-29b-3p	miR-29b-3p (and other miRNAs w/seed AGCACCA)	-2.95	TargetScan Human	High (predicted)	ZNF577
hsa-miR-340-5p	miR-340-5p (miRNAs w/seed UAUAAAG)	-2.87	TargetScan Human	High (predicted)	PTS	Dopamine Receptor Signaling,Serotonin Receptor Signaling,Tetrahydrobiopterin Biosynthesis I,Tetrahydrobiopterin Biosynthesis II
hsa-miR-340-5p	miR-340-5p (miRNAs w/seed UAUAAAG)	-2.87	TargetScan Human	High (predicted)	BDNF	Axonal Guidance Signaling,CDK5 Signaling,Corticotropin Releasing Hormone Signaling,Human Embryonic Stem Cell Pluripotency,Huntington's Disease Signaling,Neuroinflammation Signaling Pathway,Neuropathic Pain Signaling In Dorsal Horn Neurons,Neurotrophin/TRK Signaling,PEDF Signaling,Synaptogenesis Signaling Pathway,Thyroid Cancer Signaling,White Adipose Tissue Browning Pathway
hsa-miR-340-5p	miR-340-5p (miRNAs w/seed UAUAAAG)	-2.87	TargetScan Human	High (predicted)	GNG12	Actin Cytoskeleton Signaling,AMPK Signaling,Androgen Signaling,Antiproliferative Role of Somatostatin Receptor 2,Apelin Endothelial Signaling Pathway,Apelin Muscle Signaling Pathway,Axonal Guidance Signaling,Breast Cancer Regulation by Stathmin1,Cardiac Hypertrophy Signaling,Cardiac Hypertrophy Signaling (Enhanced),Cardiac β-adrenergic Signaling,CCR3 Signaling in Eosinophils,CCR5 Signaling in Mac…
hsa-miR-340-5p	miR-340-5p (miRNAs w/seed UAUAAAG)	-2.87	TargetScan Human	High (predicted)	B3GALT5-AS1
hsa-miR-340-5p	miR-340-5p (miRNAs w/seed UAUAAAG)	-2.87	TargetScan Human	High (predicted)	IGFL1
hsa-miR-340-5p	miR-340-5p (miRNAs w/seed UAUAAAG)	-2.87	TargetScan Human	High (predicted)	LOC107986898
hsa-miR-340-5p	miR-340-5p (miRNAs w/seed UAUAAAG)	-2.87	TargetScan Human	High (predicted)	LPP
hsa-miR-340-5p	miR-340-5p (miRNAs w/seed UAUAAAG)	-2.87	TargetScan Human	High (predicted)	LRRC18
hsa-miR-340-5p	miR-340-5p (miRNAs w/seed UAUAAAG)	-2.87	TargetScan Human	High (predicted)	TMEM185A
hsa-miR-340-5p	miR-340-5p (miRNAs w/seed UAUAAAG)	-2.87	TargetScan Human	High (predicted)	ZNF292
hsa-miR-374a-5p	miR-374b-5p (and other miRNAs w/seed UAUAAUA)	-2.86	TargetScan Human	High (predicted)	ANKRA2	Xenobiotic Metabolism AHR Signaling Pathway,Xenobiotic Metabolism Signaling
hsa-miR-374a-5p	miR-374b-5p (and other miRNAs w/seed UAUAAUA)	-2.86	TargetScan Human	High (predicted)	CXADR	Virus Entry via Endocytic Pathways
hsa-miR-374a-5p	miR-374b-5p (and other miRNAs w/seed UAUAAUA)	-2.86	TargetScan Human	High (predicted)	HIBADH	Valine Degradation I
hsa-miR-374a-5p	miR-374b-5p (and other miRNAs w/seed UAUAAUA)	-2.86	TargetScan Human	High (predicted)	NPPC	Sperm Motility
hsa-miR-374a-5p	miR-374b-5p (and other miRNAs w/seed UAUAAUA)	-2.86	TargetScan Human	High (predicted)	PLAC8	Role of PI3K/AKT Signaling in the Pathogenesis of Influenza
hsa-miR-374a-5p	miR-374b-5p (and other miRNAs w/seed UAUAAUA)	-2.86	TargetScan Human	High (predicted)	NME5	Pyrimidine Deoxyribonucleotides De Novo Biosynthesis I,Pyrimidine Ribonucleotides De Novo Biosynthesis,Pyrimidine Ribonucleotides Interconversion,Salvage Pathways of Pyrimidine Ribonucleotides
hsa-miR-374a-5p	miR-374b-5p (and other miRNAs w/seed UAUAAUA)	-2.86	TargetScan Human	High (predicted)	ATF7	PI3K Signaling in B Lymphocytes
hsa-miR-374a-5p	miR-374b-5p (and other miRNAs w/seed UAUAAUA)	-2.86	TargetScan Human	High (predicted)	ANXA1	Glucocorticoid Receptor Signaling
hsa-miR-374a-5p	miR-374b-5p (and other miRNAs w/seed UAUAAUA)	-2.86	TargetScan Human	High (predicted)	NTF3	Axonal Guidance Signaling,Human Embryonic Stem Cell Pluripotency,Neuroinflammation Signaling Pathway,Neurotrophin/TRK Signaling,Thyroid Cancer Signaling
hsa-miR-374a-5p	miR-374b-5p (and other miRNAs w/seed UAUAAUA)	-2.86	TargetScan Human	High (predicted)	CASP12	Amyotrophic Lateral Sclerosis Signaling,Apoptosis Signaling,Endocannabinoid Cancer Inhibition Pathway,Endoplasmic Reticulum Stress Pathway,Endothelin-1 Signaling,Huntington's Disease Signaling,Osteoarthritis Pathway,Sphingosine-1-phosphate Signaling,Systemic Lupus Erythematosus In T Cell Signaling Pathway
hsa-miR-374a-5p	miR-374b-5p (and other miRNAs w/seed UAUAAUA)	-2.86	TargetScan Human	High (predicted)	PPM1B	AMPK Signaling
hsa-miR-374a-5p	miR-374b-5p (and other miRNAs w/seed UAUAAUA)	-2.86	TargetScan Human	High (predicted)	CCL8	Agranulocyte Adhesion and Diapedesis,Granulocyte Adhesion and Diapedesis
hsa-miR-374a-5p	miR-374b-5p (and other miRNAs w/seed UAUAAUA)	-2.86	TargetScan Human	High (predicted)	CCL2	Agranulocyte Adhesion and Diapedesis,Airway Inflammation in Asthma,Airway Pathology in Chronic Obstructive Pulmonary Disease,Apelin Endothelial Signaling Pathway,Atherosclerosis Signaling,Chemokine Signaling,Coronavirus Pathogenesis Pathway,Differential Regulation of Cytokine Production in Intestinal Epithelial Cells by IL-17A and IL-17F,Differential Regulation of Cytokine Production in Macrophag…
hsa-miR-374a-5p	miR-374b-5p (and other miRNAs w/seed UAUAAUA)	-2.86	TargetScan Human	High (predicted)	FZD3	Adipogenesis pathway,Axonal Guidance Signaling,Basal Cell Carcinoma Signaling,Breast Cancer Regulation by Stathmin1,Cardiac Hypertrophy Signaling (Enhanced),Colorectal Cancer Metastasis Signaling,CREB Signaling in Neurons,Factors Promoting Cardiogenesis in Vertebrates,Glioblastoma Multiforme Signaling,Hepatic Fibrosis Signaling Pathway,Human Embryonic Stem Cell Pluripotency,Molecular Mechanisms o…
hsa-miR-374a-5p	miR-374b-5p (and other miRNAs w/seed UAUAAUA)	-2.86	TargetScan Human	High (predicted)	NCK1	Actin Nucleation by ARP-WASP Complex,Angiopoietin Signaling,Axonal Guidance Signaling,Ephrin Receptor Signaling,ErbB Signaling,Fcγ Receptor-mediated Phagocytosis in Macrophages and Monocytes,GDNF Family Ligand-Receptor Interactions,GP6 Signaling Pathway,Insulin Receptor Signaling,Integrin Signaling,Natural Killer Cell Signaling,Netrin Signaling,PAK Signaling,Paxillin Signaling,T Cell Receptor Sig…
hsa-miR-374a-5p	miR-374b-5p (and other miRNAs w/seed UAUAAUA)	-2.86	TargetScan Human	High (predicted)	BOLA3
hsa-miR-374a-5p	miR-374b-5p (and other miRNAs w/seed UAUAAUA)	-2.86	TargetScan Human	High (predicted)	C1orf141
hsa-miR-374a-5p	miR-374b-5p (and other miRNAs w/seed UAUAAUA)	-2.86	TargetScan Human	High (predicted)	CCDC179
hsa-miR-374a-5p	miR-374b-5p (and other miRNAs w/seed UAUAAUA)	-2.86	TargetScan Human	High (predicted)	COMMD8
hsa-miR-374a-5p	miR-374b-5p (and other miRNAs w/seed UAUAAUA)	-2.86	TargetScan Human	High (predicted)	DPY19L4
hsa-miR-374a-5p	miR-374b-5p (and other miRNAs w/seed UAUAAUA)	-2.86	TargetScan Human	High (predicted)	EN1
hsa-miR-374a-5p	miR-374b-5p (and other miRNAs w/seed UAUAAUA)	-2.86	TargetScan Human	High (predicted)	FUT9
hsa-miR-374a-5p	miR-374b-5p (and other miRNAs w/seed UAUAAUA)	-2.86	TargetScan Human	High (predicted)	GRXCR1
hsa-miR-374a-5p	miR-374b-5p (and other miRNAs w/seed UAUAAUA)	-2.86	TargetScan Human	High (predicted)	HSBP1
hsa-miR-374a-5p	miR-374b-5p (and other miRNAs w/seed UAUAAUA)	-2.86	TargetScan Human	High (predicted)	KCTD19
hsa-miR-374a-5p	miR-374b-5p (and other miRNAs w/seed UAUAAUA)	-2.86	TargetScan Human	High (predicted)	LINC01549
hsa-miR-374a-5p	miR-374b-5p (and other miRNAs w/seed UAUAAUA)	-2.86	TargetScan Human	High (predicted)	LOC107986898
hsa-miR-374a-5p	miR-374b-5p (and other miRNAs w/seed UAUAAUA)	-2.86	TargetScan Human	High (predicted)	MBLAC2
hsa-miR-374a-5p	miR-374b-5p (and other miRNAs w/seed UAUAAUA)	-2.86	TargetScan Human	High (predicted)	PRR16
hsa-miR-374a-5p	miR-374b-5p (and other miRNAs w/seed UAUAAUA)	-2.86	TargetScan Human	High (predicted)	PUS10
hsa-miR-374a-5p	miR-374b-5p (and other miRNAs w/seed UAUAAUA)	-2.86	TargetScan Human	High (predicted)	SCML1
hsa-miR-374a-5p	miR-374b-5p (and other miRNAs w/seed UAUAAUA)	-2.86	TargetScan Human	High (predicted)	SMKR1
hsa-miR-374a-5p	miR-374b-5p (and other miRNAs w/seed UAUAAUA)	-2.86	TargetScan Human	High (predicted)	STEAP2
hsa-miR-374a-5p	miR-374b-5p (and other miRNAs w/seed UAUAAUA)	-2.86	TargetScan Human	High (predicted)	TMEM185A
hsa-miR-374a-5p	miR-374b-5p (and other miRNAs w/seed UAUAAUA)	-2.86	TargetScan Human	High (predicted)	TMEM267
hsa-miR-374a-5p	miR-374b-5p (and other miRNAs w/seed UAUAAUA)	-2.86	TargetScan Human	High (predicted)	TTC32
hsa-miR-374a-5p	miR-374b-5p (and other miRNAs w/seed UAUAAUA)	-2.86	TargetScan Human	High (predicted)	ZBBX
hsa-miR-181a-5p	miR-181a-5p (and other miRNAs w/seed ACAUUCA)	-2.81	TargetScan Human	High (predicted)	LRRC8D	Vitamin-C Transport
hsa-miR-181a-5p	miR-181a-5p (and other miRNAs w/seed ACAUUCA)	-2.81	TargetScan Human	High (predicted)	CDKN3	Protein Kinase A Signaling
hsa-miR-181a-5p	miR-181a-5p (and other miRNAs w/seed ACAUUCA)	-2.81	TargetScan Human	High (predicted)	KHDC1	Nur77 Signaling in T Lymphocytes
hsa-miR-181a-5p	miR-181a-5p (and other miRNAs w/seed ACAUUCA)	-2.81	TargetScan Human	High (predicted)	RORB	Melatonin Signaling
hsa-miR-181a-5p	miR-181a-5p (and other miRNAs w/seed ACAUUCA)	-2.81	TargetScan Human	High (predicted)	APOO	Maturity Onset Diabetes of Young (MODY) Signaling
hsa-miR-181a-5p	miR-181a-5p (and other miRNAs w/seed ACAUUCA)	-2.81	TargetScan Human	High (predicted)	SCD	LXR/RXR Activation,Oleate Biosynthesis II (Animals),PXR/RXR Activation
hsa-miR-181a-5p	miR-181a-5p (and other miRNAs w/seed ACAUUCA)	-2.81	TargetScan Human	High (predicted)	ZFP36L1	Inhibition of ARE-Mediated mRNA Degradation Pathway,Senescence Pathway
hsa-miR-181a-5p	miR-181a-5p (and other miRNAs w/seed ACAUUCA)	-2.81	TargetScan Human	High (predicted)	EXOSC3	Inhibition of ARE-Mediated mRNA Degradation Pathway
hsa-miR-181a-5p	miR-181a-5p (and other miRNAs w/seed ACAUUCA)	-2.81	TargetScan Human	High (predicted)	TCERG1	Huntington's Disease Signaling
hsa-miR-181a-5p	miR-181a-5p (and other miRNAs w/seed ACAUUCA)	-2.81	TargetScan Human	High (predicted)	SALL4	Human Embryonic Stem Cell Pluripotency,Role of NANOG in Mammalian Embryonic Stem Cell Pluripotency,Role of Oct4 in Mammalian Embryonic Stem Cell Pluripotency
hsa-miR-181a-5p	miR-181a-5p (and other miRNAs w/seed ACAUUCA)	-2.81	TargetScan Human	High (predicted)	KLF6	Hepatic Fibrosis / Hepatic Stellate Cell Activation
hsa-miR-181a-5p	miR-181a-5p (and other miRNAs w/seed ACAUUCA)	-2.81	TargetScan Human	High (predicted)	HMBS	Heme Biosynthesis II,Tetrapyrrole Biosynthesis II
hsa-miR-181a-5p	miR-181a-5p (and other miRNAs w/seed ACAUUCA)	-2.81	TargetScan Human	High (predicted)	CPOX	Heme Biosynthesis from Uroporphyrinogen-III I,Heme Biosynthesis II
hsa-miR-181a-5p	miR-181a-5p (and other miRNAs w/seed ACAUUCA)	-2.81	TargetScan Human	High (predicted)	GABRA1	GABA Receptor Signaling,Neuroinflammation Signaling Pathway
hsa-miR-181a-5p	miR-181a-5p (and other miRNAs w/seed ACAUUCA)	-2.81	TargetScan Human	High (predicted)	TFRC	Clathrin-mediated Endocytosis Signaling,Ferroptosis Signaling Pathway,Hepatic Fibrosis Signaling Pathway,Iron homeostasis signaling pathway,Virus Entry via Endocytic Pathways
hsa-miR-181a-5p	miR-181a-5p (and other miRNAs w/seed ACAUUCA)	-2.81	TargetScan Human	High (predicted)	ARF6	Clathrin-mediated Endocytosis Signaling,Fcγ Receptor-mediated Phagocytosis in Macrophages and Monocytes,Ferroptosis Signaling Pathway,HER-2 Signaling in Breast Cancer,Integrin Signaling,Lipid Antigen Presentation by CD1,Macropinocytosis Signaling,Paxillin Signaling,Remodeling of Epithelial Adherens Junctions
hsa-miR-181a-5p	miR-181a-5p (and other miRNAs w/seed ACAUUCA)	-2.81	TargetScan Human	High (predicted)	BHLHE40	Circadian Rhythm Signaling,Senescence Pathway
hsa-miR-181a-5p	miR-181a-5p (and other miRNAs w/seed ACAUUCA)	-2.81	TargetScan Human	High (predicted)	HYAL4	Chondroitin Sulfate Degradation (Metazoa),Dermatan Sulfate Degradation (Metazoa)
hsa-miR-181a-5p	miR-181a-5p (and other miRNAs w/seed ACAUUCA)	-2.81	TargetScan Human	High (predicted)	ASAH2B	Ceramide Degradation,Sphingosine and Sphingosine-1-phosphate Metabolism,Sphingosine-1-phosphate Signaling
hsa-miR-181a-5p	miR-181a-5p (and other miRNAs w/seed ACAUUCA)	-2.81	TargetScan Human	High (predicted)	S1PR1	Breast Cancer Regulation by Stathmin1,cAMP-mediated signaling,Ceramide Signaling,CREB Signaling in Neurons,G-Protein Coupled Receptor Signaling,Gαi Signaling,Human Embryonic Stem Cell Pluripotency,Role of Hypercytokinemia/hyperchemokinemia in the Pathogenesis of Influenza,Sphingosine-1-phosphate Signaling,Th1 and Th2 Activation Pathway,Th2 Pathway
hsa-miR-181a-5p	miR-181a-5p (and other miRNAs w/seed ACAUUCA)	-2.81	TargetScan Human	High (predicted)	E2F5	Bladder Cancer Signaling,Breast Cancer Regulation by Stathmin1,Cell Cycle Regulation by BTG Family Proteins,Cell Cycle: G1/S Checkpoint Regulation,Chronic Myeloid Leukemia Signaling,Coronavirus Pathogenesis Pathway,Cyclins and Cell Cycle Regulation,Estrogen-mediated S-phase Entry,Glioblastoma Multiforme Signaling,Glioma Signaling,Molecular Mechanisms of Cancer,Non-Small Cell Lung Cancer Signaling…
hsa-miR-181a-5p	miR-181a-5p (and other miRNAs w/seed ACAUUCA)	-2.81	TargetScan Human	High (predicted)	PRKN	BAG2 Signaling Pathway,Mitochondrial Dysfunction,Parkinson's Signaling,Protein Ubiquitination Pathway
hsa-miR-181a-5p	miR-181a-5p (and other miRNAs w/seed ACAUUCA)	-2.81	TargetScan Human	High (predicted)	BAG2	BAG2 Signaling Pathway
hsa-miR-181a-5p	miR-181a-5p (and other miRNAs w/seed ACAUUCA)	-2.81	TargetScan Human	High (predicted)	ADAMTS5	Axonal Guidance Signaling,Osteoarthritis Pathway,Role of Osteoblasts, Osteoclasts and Chondrocytes in Rheumatoid Arthritis
hsa-miR-181a-5p	miR-181a-5p (and other miRNAs w/seed ACAUUCA)	-2.81	TargetScan Human	High (predicted)	ITSN1	Axonal Guidance Signaling,Caveolar-mediated Endocytosis Signaling,Ephrin B Signaling,Ephrin Receptor Signaling,Synaptogenesis Signaling Pathway,Virus Entry via Endocytic Pathways
hsa-miR-181a-5p	miR-181a-5p (and other miRNAs w/seed ACAUUCA)	-2.81	TargetScan Human	High (predicted)	ZNF420	ATM Signaling
hsa-miR-181a-5p	miR-181a-5p (and other miRNAs w/seed ACAUUCA)	-2.81	TargetScan Human	High (predicted)	SELENOT	Antioxidant Action of Vitamin C,Thioredoxin Pathway,Vitamin-C Transport
hsa-miR-181a-5p	miR-181a-5p (and other miRNAs w/seed ACAUUCA)	-2.81	TargetScan Human	High (predicted)	GRIN2B	Amyotrophic Lateral Sclerosis Signaling,Calcium Signaling,Circadian Rhythm Signaling,CREB Signaling in Neurons,Dopamine-DARPP32 Feedback in cAMP Signaling,Endocannabinoid Neuronal Synapse Pathway,Ephrin Receptor Signaling,Glutamate Receptor Signaling,Huntington's Disease Signaling,Neuroinflammation Signaling Pathway,Neuropathic Pain Signaling In Dorsal Horn Neurons,nNOS Signaling in Neurons,Opioi…
hsa-miR-181a-5p	miR-181a-5p (and other miRNAs w/seed ACAUUCA)	-2.81	TargetScan Human	High (predicted)	IL2	Airway Pathology in Chronic Obstructive Pulmonary Disease,Allograft Rejection Signaling,Altered T Cell and B Cell Signaling in Rheumatoid Arthritis,Antiproliferative Role of TOB in T Cell Signaling,Autoimmune Thyroid Disease Signaling,Cardiac Hypertrophy Signaling (Enhanced),CD28 Signaling in T Helper Cells,Communication between Innate and Adaptive Immune Cells,Crosstalk between Dendritic Cells a…
hsa-miR-181a-5p	miR-181a-5p (and other miRNAs w/seed ACAUUCA)	-2.81	TargetScan Human	High (predicted)	IL25	Airway Inflammation in Asthma,Airway Pathology in Chronic Obstructive Pulmonary Disease,Cardiac Hypertrophy Signaling (Enhanced),Erythropoietin Signaling Pathway,Hepatic Cholestasis,HMGB1 Signaling,IL-17 Signaling,Role of Cytokines in Mediating Communication between Immune Cells,Role of Pattern Recognition Receptors in Recognition of Bacteria and Viruses,Systemic Lupus Erythematosus In B Cell Sig…
hsa-miR-181a-5p	miR-181a-5p (and other miRNAs w/seed ACAUUCA)	-2.81	TargetScan Human	High (predicted)	RBBP7	Adipogenesis pathway,DNA Methylation and Transcriptional Repression Signaling,HMGB1 Signaling,HOTAIR Regulatory Pathway
hsa-miR-181a-5p	miR-181a-5p (and other miRNAs w/seed ACAUUCA)	-2.81	TargetScan Human	High (predicted)	TNFRSF11B	Acute Phase Response Signaling,Autophagy,Cardiac Hypertrophy Signaling (Enhanced),Ceramide Signaling,Dendritic Cell Maturation,FAT10 Cancer Signaling Pathway,Granulocyte Adhesion and Diapedesis,Hepatic Cholestasis,Hepatic Fibrosis / Hepatic Stellate Cell Activation,Hepatic Fibrosis Signaling Pathway,HMGB1 Signaling,IL-17 Signaling,IL-6 Signaling,Induction of Apoptosis by HIV1,Inhibition of ARE-Me…
hsa-miR-181a-5p	miR-181a-5p (and other miRNAs w/seed ACAUUCA)	-2.81	TargetScan Human	High (predicted)	PRKCD	14-3-3-mediated Signaling,Aldosterone Signaling in Epithelial Cells,Androgen Signaling,Apelin Cardiomyocyte Signaling Pathway,Apelin Endothelial Signaling Pathway,Axonal Guidance Signaling,Breast Cancer Regulation by Stathmin1,Calcium-induced T Lymphocyte Apoptosis,Cardiac Hypertrophy Signaling (Enhanced),CCR3 Signaling in Eosinophils,CCR5 Signaling in Macrophages,Cholecystokinin/Gastrin-mediated…
hsa-miR-181a-5p	miR-181a-5p (and other miRNAs w/seed ACAUUCA)	-2.81	TargetScan Human	High (predicted)	AC0234691
hsa-miR-181a-5p	miR-181a-5p (and other miRNAs w/seed ACAUUCA)	-2.81	TargetScan Human	High (predicted)	ACSM2B
hsa-miR-181a-5p	miR-181a-5p (and other miRNAs w/seed ACAUUCA)	-2.81	TargetScan Human	High (predicted)	ARSJ
hsa-miR-181a-5p	miR-181a-5p (and other miRNAs w/seed ACAUUCA)	-2.81	TargetScan Human	High (predicted)	BEND3
hsa-miR-181a-5p	miR-181a-5p (and other miRNAs w/seed ACAUUCA)	-2.81	TargetScan Human	High (predicted)	BLOC1S6
hsa-miR-181a-5p	miR-181a-5p (and other miRNAs w/seed ACAUUCA)	-2.81	TargetScan Human	High (predicted)	C14orf178
hsa-miR-181a-5p	miR-181a-5p (and other miRNAs w/seed ACAUUCA)	-2.81	TargetScan Human	High (predicted)	C16orf87
hsa-miR-181a-5p	miR-181a-5p (and other miRNAs w/seed ACAUUCA)	-2.81	TargetScan Human	High (predicted)	C1orf109
hsa-miR-181a-5p	miR-181a-5p (and other miRNAs w/seed ACAUUCA)	-2.81	TargetScan Human	High (predicted)	C2CD5
hsa-miR-181a-5p	miR-181a-5p (and other miRNAs w/seed ACAUUCA)	-2.81	TargetScan Human	High (predicted)	CCDC126
hsa-miR-181a-5p	miR-181a-5p (and other miRNAs w/seed ACAUUCA)	-2.81	TargetScan Human	High (predicted)	CDON
hsa-miR-181a-5p	miR-181a-5p (and other miRNAs w/seed ACAUUCA)	-2.81	TargetScan Human	High (predicted)	CEP83
hsa-miR-181a-5p	miR-181a-5p (and other miRNAs w/seed ACAUUCA)	-2.81	TargetScan Human	High (predicted)	CLVS1
hsa-miR-181a-5p	miR-181a-5p (and other miRNAs w/seed ACAUUCA)	-2.81	TargetScan Human	High (predicted)	CPNE2
hsa-miR-181a-5p	miR-181a-5p (and other miRNAs w/seed ACAUUCA)	-2.81	TargetScan Human	High (predicted)	CREBRF
hsa-miR-181a-5p	miR-181a-5p (and other miRNAs w/seed ACAUUCA)	-2.81	TargetScan Human	High (predicted)	CTD-2140B24.4
hsa-miR-181a-5p	miR-181a-5p (and other miRNAs w/seed ACAUUCA)	-2.81	TargetScan Human	High (predicted)	CTDSPL
hsa-miR-181a-5p	miR-181a-5p (and other miRNAs w/seed ACAUUCA)	-2.81	TargetScan Human	High (predicted)	DCUN1D1
hsa-miR-181a-5p	miR-181a-5p (and other miRNAs w/seed ACAUUCA)	-2.81	TargetScan Human	High (predicted)	DERL1
hsa-miR-181a-5p	miR-181a-5p (and other miRNAs w/seed ACAUUCA)	-2.81	TargetScan Human	High (predicted)	DSCR8
hsa-miR-181a-5p	miR-181a-5p (and other miRNAs w/seed ACAUUCA)	-2.81	TargetScan Human	High (predicted)	EPC2
hsa-miR-181a-5p	miR-181a-5p (and other miRNAs w/seed ACAUUCA)	-2.81	TargetScan Human	High (predicted)	ESM1
hsa-miR-181a-5p	miR-181a-5p (and other miRNAs w/seed ACAUUCA)	-2.81	TargetScan Human	High (predicted)	FBN2
hsa-miR-181a-5p	miR-181a-5p (and other miRNAs w/seed ACAUUCA)	-2.81	TargetScan Human	High (predicted)	FBXO34
hsa-miR-181a-5p	miR-181a-5p (and other miRNAs w/seed ACAUUCA)	-2.81	TargetScan Human	High (predicted)	GALNT4
hsa-miR-181a-5p	miR-181a-5p (and other miRNAs w/seed ACAUUCA)	-2.81	TargetScan Human	High (predicted)	GOLGA8EP/GOLGA8G
hsa-miR-181a-5p	miR-181a-5p (and other miRNAs w/seed ACAUUCA)	-2.81	TargetScan Human	High (predicted)	GOLGA8F
hsa-miR-181a-5p	miR-181a-5p (and other miRNAs w/seed ACAUUCA)	-2.81	TargetScan Human	High (predicted)	GSKIP
hsa-miR-181a-5p	miR-181a-5p (and other miRNAs w/seed ACAUUCA)	-2.81	TargetScan Human	High (predicted)	GTF2H2C
hsa-miR-181a-5p	miR-181a-5p (and other miRNAs w/seed ACAUUCA)	-2.81	TargetScan Human	High (predicted)	KRBOX4
hsa-miR-181a-5p	miR-181a-5p (and other miRNAs w/seed ACAUUCA)	-2.81	TargetScan Human	High (predicted)	LYRM1
hsa-miR-181a-5p	miR-181a-5p (and other miRNAs w/seed ACAUUCA)	-2.81	TargetScan Human	High (predicted)	MAP7D2
hsa-miR-181a-5p	miR-181a-5p (and other miRNAs w/seed ACAUUCA)	-2.81	TargetScan Human	High (predicted)	MED8
hsa-miR-181a-5p	miR-181a-5p (and other miRNAs w/seed ACAUUCA)	-2.81	TargetScan Human	High (predicted)	METAP1
hsa-miR-181a-5p	miR-181a-5p (and other miRNAs w/seed ACAUUCA)	-2.81	TargetScan Human	High (predicted)	MIA2
hsa-miR-181a-5p	miR-181a-5p (and other miRNAs w/seed ACAUUCA)	-2.81	TargetScan Human	High (predicted)	MRPL50
hsa-miR-181a-5p	miR-181a-5p (and other miRNAs w/seed ACAUUCA)	-2.81	TargetScan Human	High (predicted)	MTURN
hsa-miR-181a-5p	miR-181a-5p (and other miRNAs w/seed ACAUUCA)	-2.81	TargetScan Human	High (predicted)	NCALD
hsa-miR-181a-5p	miR-181a-5p (and other miRNAs w/seed ACAUUCA)	-2.81	TargetScan Human	High (predicted)	NPEPPS
hsa-miR-181a-5p	miR-181a-5p (and other miRNAs w/seed ACAUUCA)	-2.81	TargetScan Human	High (predicted)	NUS1
hsa-miR-181a-5p	miR-181a-5p (and other miRNAs w/seed ACAUUCA)	-2.81	TargetScan Human	High (predicted)	OOSP2
hsa-miR-181a-5p	miR-181a-5p (and other miRNAs w/seed ACAUUCA)	-2.81	TargetScan Human	High (predicted)	OSBPL3
hsa-miR-181a-5p	miR-181a-5p (and other miRNAs w/seed ACAUUCA)	-2.81	TargetScan Human	High (predicted)	PCNP
hsa-miR-181a-5p	miR-181a-5p (and other miRNAs w/seed ACAUUCA)	-2.81	TargetScan Human	High (predicted)	PET117
hsa-miR-181a-5p	miR-181a-5p (and other miRNAs w/seed ACAUUCA)	-2.81	TargetScan Human	High (predicted)	PNRC2
hsa-miR-181a-5p	miR-181a-5p (and other miRNAs w/seed ACAUUCA)	-2.81	TargetScan Human	High (predicted)	POC1B-GALNT4
hsa-miR-181a-5p	miR-181a-5p (and other miRNAs w/seed ACAUUCA)	-2.81	TargetScan Human	High (predicted)	PP7080
hsa-miR-181a-5p	miR-181a-5p (and other miRNAs w/seed ACAUUCA)	-2.81	TargetScan Human	High (predicted)	RAB3IP
hsa-miR-181a-5p	miR-181a-5p (and other miRNAs w/seed ACAUUCA)	-2.81	TargetScan Human	High (predicted)	RAD54B
hsa-miR-181a-5p	miR-181a-5p (and other miRNAs w/seed ACAUUCA)	-2.81	TargetScan Human	High (predicted)	RBAK
hsa-miR-181a-5p	miR-181a-5p (and other miRNAs w/seed ACAUUCA)	-2.81	TargetScan Human	High (predicted)	RBIS
hsa-miR-181a-5p	miR-181a-5p (and other miRNAs w/seed ACAUUCA)	-2.81	TargetScan Human	High (predicted)	RLF
hsa-miR-181a-5p	miR-181a-5p (and other miRNAs w/seed ACAUUCA)	-2.81	TargetScan Human	High (predicted)	RNF34
hsa-miR-181a-5p	miR-181a-5p (and other miRNAs w/seed ACAUUCA)	-2.81	TargetScan Human	High (predicted)	RP11_67H21
hsa-miR-181a-5p	miR-181a-5p (and other miRNAs w/seed ACAUUCA)	-2.81	TargetScan Human	High (predicted)	SIM1
hsa-miR-181a-5p	miR-181a-5p (and other miRNAs w/seed ACAUUCA)	-2.81	TargetScan Human	High (predicted)	SRSF7
hsa-miR-181a-5p	miR-181a-5p (and other miRNAs w/seed ACAUUCA)	-2.81	TargetScan Human	High (predicted)	SS18L2
hsa-miR-181a-5p	miR-181a-5p (and other miRNAs w/seed ACAUUCA)	-2.81	TargetScan Human	High (predicted)	SSB
hsa-miR-181a-5p	miR-181a-5p (and other miRNAs w/seed ACAUUCA)	-2.81	TargetScan Human	High (predicted)	TADA1
hsa-miR-181a-5p	miR-181a-5p (and other miRNAs w/seed ACAUUCA)	-2.81	TargetScan Human	High (predicted)	TENT4B
hsa-miR-181a-5p	miR-181a-5p (and other miRNAs w/seed ACAUUCA)	-2.81	TargetScan Human	High (predicted)	TMEM45A
hsa-miR-181a-5p	miR-181a-5p (and other miRNAs w/seed ACAUUCA)	-2.81	TargetScan Human	High (predicted)	TPRX1
hsa-miR-181a-5p	miR-181a-5p (and other miRNAs w/seed ACAUUCA)	-2.81	TargetScan Human	High (predicted)	TPRXL
hsa-miR-181a-5p	miR-181a-5p (and other miRNAs w/seed ACAUUCA)	-2.81	TargetScan Human	High (predicted),Moderate (predicted)	VCX2 (includes others)
hsa-miR-181a-5p	miR-181a-5p (and other miRNAs w/seed ACAUUCA)	-2.81	TargetScan Human	High (predicted)	ZFAND6
hsa-miR-181a-5p	miR-181a-5p (and other miRNAs w/seed ACAUUCA)	-2.81	TargetScan Human	High (predicted)	ZFP14
hsa-miR-181a-5p	miR-181a-5p (and other miRNAs w/seed ACAUUCA)	-2.81	TargetScan Human	High (predicted)	ZFP28
hsa-miR-181a-5p	miR-181a-5p (and other miRNAs w/seed ACAUUCA)	-2.81	TargetScan Human	High (predicted)	ZFP30
hsa-miR-181a-5p	miR-181a-5p (and other miRNAs w/seed ACAUUCA)	-2.81	TargetScan Human	High (predicted)	ZFP62
hsa-miR-181a-5p	miR-181a-5p (and other miRNAs w/seed ACAUUCA)	-2.81	TargetScan Human	High (predicted)	ZFP82
hsa-miR-181a-5p	miR-181a-5p (and other miRNAs w/seed ACAUUCA)	-2.81	TargetScan Human	High (predicted)	ZIK1
hsa-miR-181a-5p	miR-181a-5p (and other miRNAs w/seed ACAUUCA)	-2.81	TargetScan Human	High (predicted)	ZKSCAN1
hsa-miR-181a-5p	miR-181a-5p (and other miRNAs w/seed ACAUUCA)	-2.81	TargetScan Human	High (predicted)	ZNF101
hsa-miR-181a-5p	miR-181a-5p (and other miRNAs w/seed ACAUUCA)	-2.81	TargetScan Human	High (predicted)	ZNF12
hsa-miR-181a-5p	miR-181a-5p (and other miRNAs w/seed ACAUUCA)	-2.81	TargetScan Human	High (predicted)	ZNF124
hsa-miR-181a-5p	miR-181a-5p (and other miRNAs w/seed ACAUUCA)	-2.81	TargetScan Human	High (predicted)	ZNF136
hsa-miR-181a-5p	miR-181a-5p (and other miRNAs w/seed ACAUUCA)	-2.81	TargetScan Human	High (predicted)	ZNF14
hsa-miR-181a-5p	miR-181a-5p (and other miRNAs w/seed ACAUUCA)	-2.81	TargetScan Human	High (predicted)	ZNF140
hsa-miR-181a-5p	miR-181a-5p (and other miRNAs w/seed ACAUUCA)	-2.81	TargetScan Human	High (predicted)	ZNF181
hsa-miR-181a-5p	miR-181a-5p (and other miRNAs w/seed ACAUUCA)	-2.81	TargetScan Human	High (predicted)	ZNF182
hsa-miR-181a-5p	miR-181a-5p (and other miRNAs w/seed ACAUUCA)	-2.81	TargetScan Human	High (predicted)	ZNF23
hsa-miR-181a-5p	miR-181a-5p (and other miRNAs w/seed ACAUUCA)	-2.81	TargetScan Human	High (predicted)	ZNF25
hsa-miR-181a-5p	miR-181a-5p (and other miRNAs w/seed ACAUUCA)	-2.81	TargetScan Human	High (predicted)	ZNF256
hsa-miR-181a-5p	miR-181a-5p (and other miRNAs w/seed ACAUUCA)	-2.81	TargetScan Human	High (predicted)	ZNF266
hsa-miR-181a-5p	miR-181a-5p (and other miRNAs w/seed ACAUUCA)	-2.81	TargetScan Human	High (predicted)	ZNF268
hsa-miR-181a-5p	miR-181a-5p (and other miRNAs w/seed ACAUUCA)	-2.81	TargetScan Human	High (predicted)	ZNF283
hsa-miR-181a-5p	miR-181a-5p (and other miRNAs w/seed ACAUUCA)	-2.81	TargetScan Human	High (predicted)	ZNF286A
hsa-miR-181a-5p	miR-181a-5p (and other miRNAs w/seed ACAUUCA)	-2.81	TargetScan Human	High (predicted)	ZNF30
hsa-miR-181a-5p	miR-181a-5p (and other miRNAs w/seed ACAUUCA)	-2.81	TargetScan Human	High (predicted)	ZNF300
hsa-miR-181a-5p	miR-181a-5p (and other miRNAs w/seed ACAUUCA)	-2.81	TargetScan Human	High (predicted)	ZNF302
hsa-miR-181a-5p	miR-181a-5p (and other miRNAs w/seed ACAUUCA)	-2.81	TargetScan Human	High (predicted)	ZNF329
hsa-miR-181a-5p	miR-181a-5p (and other miRNAs w/seed ACAUUCA)	-2.81	TargetScan Human	High (predicted)	ZNF33B
hsa-miR-181a-5p	miR-181a-5p (and other miRNAs w/seed ACAUUCA)	-2.81	TargetScan Human	High (predicted)	ZNF345
hsa-miR-181a-5p	miR-181a-5p (and other miRNAs w/seed ACAUUCA)	-2.81	TargetScan Human	High (predicted)	ZNF37A
hsa-miR-181a-5p	miR-181a-5p (and other miRNAs w/seed ACAUUCA)	-2.81	TargetScan Human	High (predicted)	ZNF397
hsa-miR-181a-5p	miR-181a-5p (and other miRNAs w/seed ACAUUCA)	-2.81	TargetScan Human	High (predicted)	ZNF415
hsa-miR-181a-5p	miR-181a-5p (and other miRNAs w/seed ACAUUCA)	-2.81	TargetScan Human	High (predicted)	ZNF426
hsa-miR-181a-5p	miR-181a-5p (and other miRNAs w/seed ACAUUCA)	-2.81	TargetScan Human	High (predicted)	ZNF436
hsa-miR-181a-5p	miR-181a-5p (and other miRNAs w/seed ACAUUCA)	-2.81	TargetScan Human	High (predicted)	ZNF439
hsa-miR-181a-5p	miR-181a-5p (and other miRNAs w/seed ACAUUCA)	-2.81	TargetScan Human	High (predicted)	ZNF44
hsa-miR-181a-5p	miR-181a-5p (and other miRNAs w/seed ACAUUCA)	-2.81	TargetScan Human	High (predicted)	ZNF440
hsa-miR-181a-5p	miR-181a-5p (and other miRNAs w/seed ACAUUCA)	-2.81	TargetScan Human	High (predicted)	ZNF441
hsa-miR-181a-5p	miR-181a-5p (and other miRNAs w/seed ACAUUCA)	-2.81	TargetScan Human	High (predicted)	ZNF443
hsa-miR-181a-5p	miR-181a-5p (and other miRNAs w/seed ACAUUCA)	-2.81	TargetScan Human	High (predicted)	ZNF470
hsa-miR-181a-5p	miR-181a-5p (and other miRNAs w/seed ACAUUCA)	-2.81	TargetScan Human	High (predicted)	ZNF471
hsa-miR-181a-5p	miR-181a-5p (and other miRNAs w/seed ACAUUCA)	-2.81	TargetScan Human	High (predicted)	ZNF479
hsa-miR-181a-5p	miR-181a-5p (and other miRNAs w/seed ACAUUCA)	-2.81	TargetScan Human	High (predicted)	ZNF487
hsa-miR-181a-5p	miR-181a-5p (and other miRNAs w/seed ACAUUCA)	-2.81	TargetScan Human	High (predicted)	ZNF490
hsa-miR-181a-5p	miR-181a-5p (and other miRNAs w/seed ACAUUCA)	-2.81	TargetScan Human	High (predicted)	ZNF491
hsa-miR-181a-5p	miR-181a-5p (and other miRNAs w/seed ACAUUCA)	-2.81	TargetScan Human	High (predicted)	ZNF528
hsa-miR-181a-5p	miR-181a-5p (and other miRNAs w/seed ACAUUCA)	-2.81	TargetScan Human	High (predicted)	ZNF544
hsa-miR-181a-5p	miR-181a-5p (and other miRNAs w/seed ACAUUCA)	-2.81	TargetScan Human	High (predicted)	ZNF558
hsa-miR-181a-5p	miR-181a-5p (and other miRNAs w/seed ACAUUCA)	-2.81	TargetScan Human	High (predicted)	ZNF559
hsa-miR-181a-5p	miR-181a-5p (and other miRNAs w/seed ACAUUCA)	-2.81	TargetScan Human	High (predicted)	ZNF561
hsa-miR-181a-5p	miR-181a-5p (and other miRNAs w/seed ACAUUCA)	-2.81	TargetScan Human	High (predicted)	ZNF563
hsa-miR-181a-5p	miR-181a-5p (and other miRNAs w/seed ACAUUCA)	-2.81	TargetScan Human	High (predicted)	ZNF564
hsa-miR-181a-5p	miR-181a-5p (and other miRNAs w/seed ACAUUCA)	-2.81	TargetScan Human	High (predicted)	ZNF582
hsa-miR-181a-5p	miR-181a-5p (and other miRNAs w/seed ACAUUCA)	-2.81	TargetScan Human	High (predicted)	ZNF584
hsa-miR-181a-5p	miR-181a-5p (and other miRNAs w/seed ACAUUCA)	-2.81	TargetScan Human	High (predicted)	ZNF586
hsa-miR-181a-5p	miR-181a-5p (and other miRNAs w/seed ACAUUCA)	-2.81	TargetScan Human	High (predicted)	ZNF594
hsa-miR-181a-5p	miR-181a-5p (and other miRNAs w/seed ACAUUCA)	-2.81	TargetScan Human	High (predicted)	ZNF606
hsa-miR-181a-5p	miR-181a-5p (and other miRNAs w/seed ACAUUCA)	-2.81	TargetScan Human	High (predicted)	ZNF616
hsa-miR-181a-5p	miR-181a-5p (and other miRNAs w/seed ACAUUCA)	-2.81	TargetScan Human	High (predicted)	ZNF625
hsa-miR-181a-5p	miR-181a-5p (and other miRNAs w/seed ACAUUCA)	-2.81	TargetScan Human	High (predicted)	ZNF627
hsa-miR-181a-5p	miR-181a-5p (and other miRNAs w/seed ACAUUCA)	-2.81	TargetScan Human	High (predicted)	ZNF655
hsa-miR-181a-5p	miR-181a-5p (and other miRNAs w/seed ACAUUCA)	-2.81	TargetScan Human	High (predicted)	ZNF667
hsa-miR-181a-5p	miR-181a-5p (and other miRNAs w/seed ACAUUCA)	-2.81	TargetScan Human	High (predicted)	ZNF669
hsa-miR-181a-5p	miR-181a-5p (and other miRNAs w/seed ACAUUCA)	-2.81	TargetScan Human	High (predicted)	ZNF69
hsa-miR-181a-5p	miR-181a-5p (and other miRNAs w/seed ACAUUCA)	-2.81	TargetScan Human	High (predicted)	ZNF699
hsa-miR-181a-5p	miR-181a-5p (and other miRNAs w/seed ACAUUCA)	-2.81	TargetScan Human	High (predicted)	ZNF700
hsa-miR-181a-5p	miR-181a-5p (and other miRNAs w/seed ACAUUCA)	-2.81	TargetScan Human	High (predicted)	ZNF709
hsa-miR-181a-5p	miR-181a-5p (and other miRNAs w/seed ACAUUCA)	-2.81	TargetScan Human	High (predicted)	ZNF778
hsa-miR-181a-5p	miR-181a-5p (and other miRNAs w/seed ACAUUCA)	-2.81	TargetScan Human	High (predicted)	ZNF780A
hsa-miR-181a-5p	miR-181a-5p (and other miRNAs w/seed ACAUUCA)	-2.81	TargetScan Human	High (predicted)	ZNF780B
hsa-miR-181a-5p	miR-181a-5p (and other miRNAs w/seed ACAUUCA)	-2.81	TargetScan Human	High (predicted)	ZNF781
hsa-miR-181a-5p	miR-181a-5p (and other miRNAs w/seed ACAUUCA)	-2.81	TargetScan Human	High (predicted)	ZNF788P
hsa-miR-181a-5p	miR-181a-5p (and other miRNAs w/seed ACAUUCA)	-2.81	TargetScan Human	High (predicted)	ZNF791
hsa-miR-181a-5p	miR-181a-5p (and other miRNAs w/seed ACAUUCA)	-2.81	TargetScan Human	High (predicted)	ZNF799
hsa-miR-181a-5p	miR-181a-5p (and other miRNAs w/seed ACAUUCA)	-2.81	TargetScan Human	High (predicted)	ZNF83
hsa-miR-181a-5p	miR-181a-5p (and other miRNAs w/seed ACAUUCA)	-2.81	TargetScan Human	High (predicted)	ZNF844
hsa-miR-181a-5p	miR-181a-5p (and other miRNAs w/seed ACAUUCA)	-2.81	TargetScan Human	High (predicted)	ZNF846
hsa-miR-181a-5p	miR-181a-5p (and other miRNAs w/seed ACAUUCA)	-2.81	TargetScan Human	High (predicted)	ZNF850
hsa-miR-107	miR-103-3p (and other miRNAs w/seed GCAGCAU)	-2.75	TargetScan Human	High (predicted)	OS9	Unfolded protein response
hsa-miR-107	miR-103-3p (and other miRNAs w/seed GCAGCAU)	-2.75	TargetScan Human	High (predicted)	BTLA	T Cell Exhaustion Signaling Pathway
hsa-miR-107	miR-103-3p (and other miRNAs w/seed GCAGCAU)	-2.75	TargetScan Human	High (predicted)	SYT2	Synaptogenesis Signaling Pathway,TR/RXR Activation
hsa-miR-107	miR-103-3p (and other miRNAs w/seed GCAGCAU)	-2.75	TargetScan Human	High (predicted)	SNCG	Synaptogenesis Signaling Pathway
hsa-miR-107	miR-103-3p (and other miRNAs w/seed GCAGCAU)	-2.75	TargetScan Human	High (predicted)	SYT6	Synaptogenesis Signaling Pathway
hsa-miR-107	miR-103-3p (and other miRNAs w/seed GCAGCAU)	-2.75	TargetScan Human	High (predicted)	TDG	Sumoylation Pathway
hsa-miR-107	miR-103-3p (and other miRNAs w/seed GCAGCAU)	-2.75	TargetScan Human	High (predicted)	MAP3K21	Signaling by Rho Family GTPases,STAT3 Pathway
hsa-miR-107	miR-103-3p (and other miRNAs w/seed GCAGCAU)	-2.75	TargetScan Human	High (predicted)	PHF19	Senescence Pathway
hsa-miR-107	miR-103-3p (and other miRNAs w/seed GCAGCAU)	-2.75	TargetScan Human	High (predicted)	VCAN	Semaphorin Neuronal Repulsive Signaling Pathway
hsa-miR-107	miR-103-3p (and other miRNAs w/seed GCAGCAU)	-2.75	TargetScan Human	High (predicted)	TK2	Salvage Pathways of Pyrimidine Deoxyribonucleotides
hsa-miR-107	miR-103-3p (and other miRNAs w/seed GCAGCAU)	-2.75	TargetScan Human	High (predicted)	TARBP2	Role of PKR in Interferon Induction and Antiviral Response
hsa-miR-107	miR-103-3p (and other miRNAs w/seed GCAGCAU)	-2.75	TargetScan Human	High (predicted)	SEPTIN6	RhoA Signaling,Signaling by Rho Family GTPases
hsa-miR-107	miR-103-3p (and other miRNAs w/seed GCAGCAU)	-2.75	TargetScan Human	High (predicted)	AXIN2	Regulation Of The Epithelial Mesenchymal Transition In Development Pathway,Wnt/β-catenin Signaling
hsa-miR-107	miR-103-3p (and other miRNAs w/seed GCAGCAU)	-2.75	TargetScan Human	High (predicted)	NDEL1	Reelin Signaling in Neurons
hsa-miR-107	miR-103-3p (and other miRNAs w/seed GCAGCAU)	-2.75	TargetScan Human	High (predicted)	RDH11	RAR Activation,Retinoate Biosynthesis I,Retinol Biosynthesis,The Visual Cycle
hsa-miR-107	miR-103-3p (and other miRNAs w/seed GCAGCAU)	-2.75	TargetScan Human	High (predicted)	PRPS2	PRPP Biosynthesis I
hsa-miR-107	miR-103-3p (and other miRNAs w/seed GCAGCAU)	-2.75	TargetScan Human	High (predicted)	COPS2	NER (Nucleotide Excision Repair, Enhanced Pathway)
hsa-miR-107	miR-103-3p (and other miRNAs w/seed GCAGCAU)	-2.75	TargetScan Human	High (predicted)	CUL4A	NER (Nucleotide Excision Repair, Enhanced Pathway)
hsa-miR-107	miR-103-3p (and other miRNAs w/seed GCAGCAU)	-2.75	TargetScan Human	High (predicted)	KLRB1	Natural Killer Cell Signaling
hsa-miR-107	miR-103-3p (and other miRNAs w/seed GCAGCAU)	-2.75	TargetScan Human	High (predicted)	BST1	NAD Signaling Pathway
hsa-miR-107	miR-103-3p (and other miRNAs w/seed GCAGCAU)	-2.75	TargetScan Human	High (predicted)	VPS4A	Mechanisms of Viral Exit from Host Cells
hsa-miR-107	miR-103-3p (and other miRNAs w/seed GCAGCAU)	-2.75	TargetScan Human	High (predicted)	KIF2B	Kinetochore Metaphase Signaling Pathway
hsa-miR-107	miR-103-3p (and other miRNAs w/seed GCAGCAU)	-2.75	TargetScan Human	High (predicted)	HMGCS2	Ketogenesis,LPS/IL-1 Mediated Inhibition of RXR Function,Mevalonate Pathway I,NAD Signaling Pathway,PXR/RXR Activation,Sirtuin Signaling Pathway,Superpathway of Cholesterol Biosynthesis,Superpathway of Geranylgeranyldiphosphate Biosynthesis I (via Mevalonate)
hsa-miR-107	miR-103-3p (and other miRNAs w/seed GCAGCAU)	-2.75	TargetScan Human	High (predicted)	BCAT2	Isoleucine Degradation I,Leucine Degradation I,Valine Degradation I
hsa-miR-107	miR-103-3p (and other miRNAs w/seed GCAGCAU)	-2.75	TargetScan Human	High (predicted)	TSPAN5	Integrin Signaling
hsa-miR-107	miR-103-3p (and other miRNAs w/seed GCAGCAU)	-2.75	TargetScan Human	High (predicted)	DCP1A	Inhibition of ARE-Mediated mRNA Degradation Pathway
hsa-miR-107	miR-103-3p (and other miRNAs w/seed GCAGCAU)	-2.75	TargetScan Human	High (predicted)	HMGA1	IL-4 Signaling,iNOS Signaling
hsa-miR-107	miR-103-3p (and other miRNAs w/seed GCAGCAU)	-2.75	TargetScan Human	High (predicted)	TWF1	IL-15 Production,Sperm Motility
hsa-miR-107	miR-103-3p (and other miRNAs w/seed GCAGCAU)	-2.75	TargetScan Human	High (predicted)	PLEKHA1	iCOS-iCOSL Signaling in T Helper Cells,PI3K Signaling in B Lymphocytes
hsa-miR-107	miR-103-3p (and other miRNAs w/seed GCAGCAU)	-2.75	TargetScan Human	High (predicted)	RFC5	Hereditary Breast Cancer Signaling,Mismatch Repair in Eukaryotes,NER (Nucleotide Excision Repair, Enhanced Pathway),Role of BRCA1 in DNA Damage Response,Role of CHK Proteins in Cell Cycle Checkpoint Control,Sumoylation Pathway
hsa-miR-107	miR-103-3p (and other miRNAs w/seed GCAGCAU)	-2.75	TargetScan Human	High (predicted)	CDKN1C	Glucocorticoid Receptor Signaling
hsa-miR-107	miR-103-3p (and other miRNAs w/seed GCAGCAU)	-2.75	TargetScan Human	High (predicted)	NF1	Glioblastoma Multiforme Signaling,Molecular Mechanisms of Cancer,Senescence Pathway
hsa-miR-107	miR-103-3p (and other miRNAs w/seed GCAGCAU)	-2.75	TargetScan Human	High (predicted)	RET	GDNF Family Ligand-Receptor Interactions,IL-15 Production,Sperm Motility,Thyroid Cancer Signaling
hsa-miR-107	miR-103-3p (and other miRNAs w/seed GCAGCAU)	-2.75	TargetScan Human	High (predicted)	GABRB1	GABA Receptor Signaling,Neuroinflammation Signaling Pathway
hsa-miR-107	miR-103-3p (and other miRNAs w/seed GCAGCAU)	-2.75	TargetScan Human	High (predicted)	GABRG2	GABA Receptor Signaling,Neuroinflammation Signaling Pathway
hsa-miR-107	miR-103-3p (and other miRNAs w/seed GCAGCAU)	-2.75	TargetScan Human	High (predicted)	CAV3	G Beta Gamma Signaling,PDGF Signaling
hsa-miR-107	miR-103-3p (and other miRNAs w/seed GCAGCAU)	-2.75	TargetScan Human	High (predicted)	VDAC2	Ferroptosis Signaling Pathway,Mitochondrial Dysfunction,Necroptosis Signaling Pathway,Sirtuin Signaling Pathway
hsa-miR-107	miR-103-3p (and other miRNAs w/seed GCAGCAU)	-2.75	TargetScan Human	High (predicted)	NDUFB10	Estrogen Receptor Signaling,Glucocorticoid Receptor Signaling,Mitochondrial Dysfunction,Oxidative Phosphorylation,Sirtuin Signaling Pathway
hsa-miR-107	miR-103-3p (and other miRNAs w/seed GCAGCAU)	-2.75	TargetScan Human	High (predicted)	HSD17B13	Estrogen Biosynthesis,Estrogen-Dependent Breast Cancer Signaling
hsa-miR-107	miR-103-3p (and other miRNAs w/seed GCAGCAU)	-2.75	TargetScan Human	High (predicted)	ZYX	Epithelial Adherens Junction Signaling,Germ Cell-Sertoli Cell Junction Signaling,Integrin Signaling,Remodeling of Epithelial Adherens Junctions
hsa-miR-107	miR-103-3p (and other miRNAs w/seed GCAGCAU)	-2.75	TargetScan Human	High (predicted)	AQP11	eNOS Signaling
hsa-miR-107	miR-103-3p (and other miRNAs w/seed GCAGCAU)	-2.75	TargetScan Human	High (predicted)	EIF1AX	EIF2 Signaling,Regulation of eIF4 and p70S6K Signaling,VEGF Signaling
hsa-miR-107	miR-103-3p (and other miRNAs w/seed GCAGCAU)	-2.75	TargetScan Human,miRecords	Experimentally Observed,High (predicted)	AGO1	EIF2 Signaling,HOTAIR Regulatory Pathway,Inhibition of ARE-Mediated mRNA Degradation Pathway,Insulin Secretion Signaling Pathway,Regulation of eIF4 and p70S6K Signaling
hsa-miR-107	miR-103-3p (and other miRNAs w/seed GCAGCAU)	-2.75	TargetScan Human	High (predicted)	AGO4	EIF2 Signaling,HOTAIR Regulatory Pathway,Inhibition of ARE-Mediated mRNA Degradation Pathway,Insulin Secretion Signaling Pathway,Regulation of eIF4 and p70S6K Signaling
hsa-miR-107	miR-103-3p (and other miRNAs w/seed GCAGCAU)	-2.75	TargetScan Human	High (predicted)	EIF5	EIF2 Signaling
hsa-miR-107	miR-103-3p (and other miRNAs w/seed GCAGCAU)	-2.75	TargetScan Human	High (predicted)	RPL34	EIF2 Signaling
hsa-miR-107	miR-103-3p (and other miRNAs w/seed GCAGCAU)	-2.75	TargetScan Human	High (predicted)	PTH	Dopamine Receptor Signaling,Role of Osteoblasts, Osteoclasts and Chondrocytes in Rheumatoid Arthritis,VDR/RXR Activation
hsa-miR-107	miR-103-3p (and other miRNAs w/seed GCAGCAU)	-2.75	TargetScan Human	High (predicted)	PNPLA2	Docosahexaenoic Acid (DHA) Signaling,PEDF Signaling,Retinol Biosynthesis,Triacylglycerol Degradation
hsa-miR-107	miR-103-3p (and other miRNAs w/seed GCAGCAU)	-2.75	TargetScan Human	High (predicted)	CKMT1A/CKMT1B	Creatine-phosphate Biosynthesis
hsa-miR-107	miR-103-3p (and other miRNAs w/seed GCAGCAU)	-2.75	TargetScan Human	High (predicted)	SH3GL2	Clathrin-mediated Endocytosis Signaling,Mechanisms of Viral Exit from Host Cells
hsa-miR-107	miR-103-3p (and other miRNAs w/seed GCAGCAU)	-2.75	TargetScan Human	High (predicted)	TFRC	Clathrin-mediated Endocytosis Signaling,Ferroptosis Signaling Pathway,Hepatic Fibrosis Signaling Pathway,Iron homeostasis signaling pathway,Virus Entry via Endocytic Pathways
hsa-miR-107	miR-103-3p (and other miRNAs w/seed GCAGCAU)	-2.75	TargetScan Human	High (predicted)	SH3BP4	Clathrin-mediated Endocytosis Signaling
hsa-miR-107	miR-103-3p (and other miRNAs w/seed GCAGCAU)	-2.75	TargetScan Human	High (predicted)	BHLHE40	Circadian Rhythm Signaling,Senescence Pathway
hsa-miR-107	miR-103-3p (and other miRNAs w/seed GCAGCAU)	-2.75	TargetScan Human	High (predicted)	SMPD1	Ceramide Signaling,Endocannabinoid Cancer Inhibition Pathway,NGF Signaling,Sphingomyelin Metabolism,Sphingosine-1-phosphate Signaling,Type II Diabetes Mellitus Signaling,UVA-Induced MAPK Signaling,UVC-Induced MAPK Signaling
hsa-miR-107	miR-103-3p (and other miRNAs w/seed GCAGCAU)	-2.75	TargetScan Human	High (predicted)	ACER3	Ceramide Degradation,Sphingosine and Sphingosine-1-phosphate Metabolism,Sphingosine-1-phosphate Signaling
hsa-miR-107	miR-103-3p (and other miRNAs w/seed GCAGCAU)	-2.75	TargetScan Human	High (predicted)	GRAP2	CD28 Signaling in T Helper Cells,CTLA4 Signaling in Cytotoxic T Lymphocytes,Fc Epsilon RI Signaling,GP6 Signaling Pathway,iCOS-iCOSL Signaling in T Helper Cells,Phospholipase C Signaling,PKCθ Signaling in T Lymphocytes,T Cell Receptor Signaling
hsa-miR-107	miR-103-3p (and other miRNAs w/seed GCAGCAU)	-2.75	TargetScan Human	High (predicted)	PDE8B	cAMP-mediated signaling,Cardiac Hypertrophy Signaling (Enhanced),Cardiac β-adrenergic Signaling,G-Protein Coupled Receptor Signaling,Gustation Pathway,Protein Kinase A Signaling,Relaxin Signaling,tRNA Splicing
hsa-miR-107	miR-103-3p (and other miRNAs w/seed GCAGCAU)	-2.75	TargetScan Human	High (predicted)	RCAN1	Calcium Signaling,Cardiac Hypertrophy Signaling (Enhanced),Role of NFAT in Cardiac Hypertrophy,Role of NFAT in Regulation of the Immune Response
hsa-miR-107	miR-103-3p (and other miRNAs w/seed GCAGCAU)	-2.75	TargetScan Human	High (predicted)	HTR2A	Breast Cancer Regulation by Stathmin1,CREB Signaling in Neurons,G-Protein Coupled Receptor Signaling,Gap Junction Signaling,Gαq Signaling,Serotonin Receptor Signaling
hsa-miR-107	miR-103-3p (and other miRNAs w/seed GCAGCAU)	-2.75	TargetScan Human	High (predicted)	GPR183	Breast Cancer Regulation by Stathmin1,CREB Signaling in Neurons
hsa-miR-107	miR-103-3p (and other miRNAs w/seed GCAGCAU)	-2.75	TargetScan Human	High (predicted)	HTR4	Breast Cancer Regulation by Stathmin1,cAMP-mediated signaling,CREB Signaling in Neurons,G-Protein Coupled Receptor Signaling,Gαs Signaling,Serotonin Receptor Signaling
hsa-miR-107	miR-103-3p (and other miRNAs w/seed GCAGCAU)	-2.75	TargetScan Human	High (predicted)	P2RY12	Breast Cancer Regulation by Stathmin1,cAMP-mediated signaling,CREB Signaling in Neurons,G-Protein Coupled Receptor Signaling,Gustation Pathway,Gαi Signaling,P2Y Purigenic Receptor Signaling Pathway
hsa-miR-107	miR-103-3p (and other miRNAs w/seed GCAGCAU)	-2.75	TargetScan Human	High (predicted)	DAPP1	B Cell Receptor Signaling,PI3K Signaling in B Lymphocytes
hsa-miR-107	miR-103-3p (and other miRNAs w/seed GCAGCAU)	-2.75	TargetScan Human	High (predicted)	SDCBP	Axonal Guidance Signaling,Ephrin Receptor Signaling
hsa-miR-107	miR-103-3p (and other miRNAs w/seed GCAGCAU)	-2.75	TargetScan Human	High (predicted)	EPHA3	Axonal Guidance Signaling,Ephrin A Signaling,Ephrin Receptor Signaling,IL-15 Production,PAK Signaling,Sperm Motility,Synaptogenesis Signaling Pathway
hsa-miR-107	miR-103-3p (and other miRNAs w/seed GCAGCAU)	-2.75	TargetScan Human	High (predicted)	BDNF	Axonal Guidance Signaling,CDK5 Signaling,Corticotropin Releasing Hormone Signaling,Human Embryonic Stem Cell Pluripotency,Huntington's Disease Signaling,Neuroinflammation Signaling Pathway,Neuropathic Pain Signaling In Dorsal Horn Neurons,Neurotrophin/TRK Signaling,PEDF Signaling,Synaptogenesis Signaling Pathway,Thyroid Cancer Signaling,White Adipose Tissue Browning Pathway
hsa-miR-107	miR-103-3p (and other miRNAs w/seed GCAGCAU)	-2.75	TargetScan Human	High (predicted)	WNT16	Axonal Guidance Signaling,Basal Cell Carcinoma Signaling,Cardiac Hypertrophy Signaling (Enhanced),Colorectal Cancer Metastasis Signaling,Factors Promoting Cardiogenesis in Vertebrates,Glioblastoma Multiforme Signaling,Hepatic Fibrosis Signaling Pathway,HOTAIR Regulatory Pathway,Human Embryonic Stem Cell Pluripotency,Molecular Mechanisms of Cancer,Osteoarthritis Pathway,Ovarian Cancer Signaling,PC…
hsa-miR-107	miR-103-3p (and other miRNAs w/seed GCAGCAU)	-2.75	TargetScan Human	High (predicted)	ADAM7	Axonal Guidance Signaling
hsa-miR-107	miR-103-3p (and other miRNAs w/seed GCAGCAU)	-2.75	TargetScan Human	High (predicted)	ALDH8A1	Aryl Hydrocarbon Receptor Signaling,LPS/IL-1 Mediated Inhibition of RXR Function,RAR Activation,Retinoate Biosynthesis I,Xenobiotic Metabolism AHR Signaling Pathway,Xenobiotic Metabolism CAR Signaling Pathway,Xenobiotic Metabolism PXR Signaling Pathway,Xenobiotic Metabolism Signaling
hsa-miR-107	miR-103-3p (and other miRNAs w/seed GCAGCAU)	-2.75	TargetScan Human	High (predicted)	NRIP1	Aryl Hydrocarbon Receptor Signaling,Estrogen Receptor Signaling,Glucocorticoid Receptor Signaling,PPAR Signaling,RAR Activation,Xenobiotic Metabolism AHR Signaling Pathway,Xenobiotic Metabolism CAR Signaling Pathway,Xenobiotic Metabolism PXR Signaling Pathway,Xenobiotic Metabolism Signaling
hsa-miR-107	miR-103-3p (and other miRNAs w/seed GCAGCAU)	-2.75	TargetScan Human	High (predicted)	MCM7	Aryl Hydrocarbon Receptor Signaling,Cell Cycle Control of Chromosomal Replication
hsa-miR-107	miR-103-3p (and other miRNAs w/seed GCAGCAU)	-2.75	Ingenuity Expert Findings,TarBase,TargetScan Human	Experimentally Observed,High (predicted)	NFIA	Aryl Hydrocarbon Receptor Signaling
hsa-miR-107	miR-103-3p (and other miRNAs w/seed GCAGCAU)	-2.75	TargetScan Human	High (predicted)	BAK1	Apoptosis Signaling,BEX2 Signaling Pathway,IL-7 Signaling Pathway,Induction of Apoptosis by HIV1,Interferon Signaling,Molecular Mechanisms of Cancer
hsa-miR-107	miR-103-3p (and other miRNAs w/seed GCAGCAU)	-2.75	TargetScan Human	High (predicted)	APLN	Apelin Adipocyte Signaling Pathway,Apelin Cardiac Fibroblast Signaling Pathway,Apelin Cardiomyocyte Signaling Pathway,Apelin Endothelial Signaling Pathway,Apelin Liver Signaling Pathway,Apelin Muscle Signaling Pathway,Apelin Pancreas Signaling Pathway
hsa-miR-107	miR-103-3p (and other miRNAs w/seed GCAGCAU)	-2.75	TargetScan Human	High (predicted)	TGFBR2	Antiproliferative Role of TOB in T Cell Signaling,Cardiac Hypertrophy Signaling,Cardiac Hypertrophy Signaling (Enhanced),Chronic Myeloid Leukemia Signaling,Colorectal Cancer Metastasis Signaling,Coronavirus Pathogenesis Pathway,CREB Signaling in Neurons,Epithelial Adherens Junction Signaling,Factors Promoting Cardiogenesis in Vertebrates,FAT10 Cancer Signaling Pathway,Germ Cell-Sertoli Cell Junct…
hsa-miR-107	miR-103-3p (and other miRNAs w/seed GCAGCAU)	-2.75	TargetScan Human	High (predicted)	SLC23A1	Antioxidant Action of Vitamin C,Vitamin-C Transport
hsa-miR-107	miR-103-3p (and other miRNAs w/seed GCAGCAU)	-2.75	TargetScan Human	High (predicted)	GRIN2A	Amyotrophic Lateral Sclerosis Signaling,Calcium Signaling,Circadian Rhythm Signaling,CREB Signaling in Neurons,Dopamine-DARPP32 Feedback in cAMP Signaling,Endocannabinoid Neuronal Synapse Pathway,Ephrin Receptor Signaling,Glutamate Receptor Signaling,Neuroinflammation Signaling Pathway,Neuropathic Pain Signaling In Dorsal Horn Neurons,nNOS Signaling in Neurons,Opioid Signaling Pathway,Reelin Sign…
hsa-miR-107	miR-103-3p (and other miRNAs w/seed GCAGCAU)	-2.75	TargetScan Human	High (predicted)	CACNA2D1	Amyotrophic Lateral Sclerosis Signaling,Androgen Signaling,Calcium Signaling,Cardiac Hypertrophy Signaling,Cardiac Hypertrophy Signaling (Enhanced),Cardiac β-adrenergic Signaling,CCR5 Signaling in Macrophages,Cellular Effects of Sildenafil (Viagra),Corticotropin Releasing Hormone Signaling,CREB Signaling in Neurons,Dilated Cardiomyopathy Signaling Pathway,Dopamine-DARPP32 Feedback in cAMP Signali…
hsa-miR-107	miR-103-3p (and other miRNAs w/seed GCAGCAU)	-2.75	TargetScan Human	High (predicted)	CDK5R1	Amyloid Processing,CDK5 Signaling,Huntington's Disease Signaling,Neuregulin Signaling,Rac Signaling,Reelin Signaling in Neurons
hsa-miR-107	miR-103-3p (and other miRNAs w/seed GCAGCAU)	-2.75	TargetScan Human	High (predicted)	ARID2	AMPK Signaling,Glucocorticoid Receptor Signaling,Hereditary Breast Cancer Signaling,RAR Activation,Role of BRCA1 in DNA Damage Response
hsa-miR-107	miR-103-3p (and other miRNAs w/seed GCAGCAU)	-2.75	TargetScan Human	High (predicted)	PRKAG3	AMPK Signaling,Apelin Adipocyte Signaling Pathway,Apelin Cardiac Fibroblast Signaling Pathway,Apelin Endothelial Signaling Pathway,Apelin Muscle Signaling Pathway,Apelin Pancreas Signaling Pathway,Autophagy,Endocannabinoid Cancer Inhibition Pathway,eNOS Signaling,Estrogen Receptor Signaling,Ferroptosis Signaling Pathway,Glucocorticoid Receptor Signaling,mTOR Signaling,NAD Signaling Pathway,Osteoa…
hsa-miR-107	miR-103-3p (and other miRNAs w/seed GCAGCAU)	-2.75	TargetScan Human	High (predicted)	RAB9B	AMPK Signaling
hsa-miR-107	miR-103-3p (and other miRNAs w/seed GCAGCAU)	-2.75	TargetScan Human	High (predicted)	CD80	Allograft Rejection Signaling,Altered T Cell and B Cell Signaling in Rheumatoid Arthritis,Autoimmune Thyroid Disease Signaling,B Cell Development,CD28 Signaling in T Helper Cells,Communication between Innate and Adaptive Immune Cells,Crosstalk between Dendritic Cells and Natural Killer Cells,CTLA4 Signaling in Cytotoxic T Lymphocytes,Dendritic Cell Maturation,Graft-versus-Host Disease Signaling,i…
hsa-miR-107	miR-103-3p (and other miRNAs w/seed GCAGCAU)	-2.75	TargetScan Human	High (predicted)	DNAJB4	Aldosterone Signaling in Epithelial Cells,NRF2-mediated Oxidative Stress Response,Protein Ubiquitination Pathway,Unfolded protein response
hsa-miR-107	miR-103-3p (and other miRNAs w/seed GCAGCAU)	-2.75	TargetScan Human	High (predicted)	LCN15	Airway Pathology in Chronic Obstructive Pulmonary Disease
hsa-miR-107	miR-103-3p (and other miRNAs w/seed GCAGCAU)	-2.75	TargetScan Human	High (predicted)	CCL13	Agranulocyte Adhesion and Diapedesis,Chemokine Signaling,Glucocorticoid Receptor Signaling,Granulocyte Adhesion and Diapedesis
hsa-miR-107	miR-103-3p (and other miRNAs w/seed GCAGCAU)	-2.75	TargetScan Human	High (predicted)	NPR3	Adrenomedullin signaling pathway,Antiproliferative Role of Somatostatin Receptor 2,cAMP-mediated signaling,Corticotropin Releasing Hormone Signaling,G-Protein Coupled Receptor Signaling,Gap Junction Signaling,Gαi Signaling,Relaxin Signaling,Synaptic Long Term Depression
hsa-miR-107	miR-103-3p (and other miRNAs w/seed GCAGCAU)	-2.75	TargetScan Human	High (predicted)	RUNX1T1	Adipogenesis pathway,White Adipose Tissue Browning Pathway
hsa-miR-107	miR-103-3p (and other miRNAs w/seed GCAGCAU)	-2.75	TargetScan Human	High (predicted)	FGFRL1	Adipogenesis pathway,Cardiac Hypertrophy Signaling (Enhanced),Dermatan Sulfate Degradation (Metazoa),FGF Signaling,Human Embryonic Stem Cell Pluripotency,Regulation Of The Epithelial Mesenchymal Transition By Growth Factors Pathway,Regulation of the Epithelial-Mesenchymal Transition Pathway,White Adipose Tissue Browning Pathway
hsa-miR-107	miR-103-3p (and other miRNAs w/seed GCAGCAU)	-2.75	TargetScan Human	High (predicted)	IQGAP1	Actin Cytoskeleton Signaling,Cdc42 Signaling,Epithelial Adherens Junction Signaling,Germ Cell-Sertoli Cell Junction Signaling,IL-8 Signaling,Rac Signaling,Remodeling of Epithelial Adherens Junctions,Signaling by Rho Family GTPases
hsa-miR-107	miR-103-3p (and other miRNAs w/seed GCAGCAU)	-2.75	TargetScan Human	High (predicted)	ACTR2	Actin Cytoskeleton Signaling,Actin Nucleation by ARP-WASP Complex,Axonal Guidance Signaling,CD28 Signaling in T Helper Cells,Cdc42 Signaling,Clathrin-mediated Endocytosis Signaling,Ephrin Receptor Signaling,Epithelial Adherens Junction Signaling,Fcγ Receptor-mediated Phagocytosis in Macrophages and Monocytes,fMLP Signaling in Neutrophils,Integrin Signaling,Rac Signaling,Reelin Signaling in Neuron…
hsa-miR-107	miR-103-3p (and other miRNAs w/seed GCAGCAU)	-2.75	TargetScan Human	High (predicted)	HACD2	3-phosphoinositide Biosynthesis,3-phosphoinositide Degradation,D-myo-inositol (1,4,5,6)-Tetrakisphosphate Biosynthesis,D-myo-inositol (3,4,5,6)-tetrakisphosphate Biosynthesis,D-myo-inositol-5-phosphate Metabolism,Superpathway of Inositol Phosphate Compounds
hsa-miR-107	miR-103-3p (and other miRNAs w/seed GCAGCAU)	-2.75	TargetScan Human	High (predicted)	PAWR	3-phosphoinositide Biosynthesis,3-phosphoinositide Degradation,D-myo-inositol (1,4,5,6)-Tetrakisphosphate Biosynthesis,D-myo-inositol (3,4,5,6)-tetrakisphosphate Biosynthesis,D-myo-inositol-5-phosphate Metabolism,Dopamine-DARPP32 Feedback in cAMP Signaling,Superpathway of Inositol Phosphate Compounds
hsa-miR-107	miR-103-3p (and other miRNAs w/seed GCAGCAU)	-2.75	TargetScan Human	High (predicted)	PTEN	3-phosphoinositide Biosynthesis,3-phosphoinositide Degradation,Autophagy,B Cell Receptor Signaling,BEX2 Signaling Pathway,Cancer Drug Resistance By Drug Efflux,Cardiac Hypertrophy Signaling (Enhanced),D-myo-inositol (1,3,4)-trisphosphate Biosynthesis,D-myo-inositol (1,4,5,6)-Tetrakisphosphate Biosynthesis,D-myo-inositol (3,4,5,6)-tetrakisphosphate Biosynthesis,D-myo-inositol-5-phosphate Metabolis…
hsa-miR-107	miR-103-3p (and other miRNAs w/seed GCAGCAU)	-2.75	TargetScan Human	High (predicted)	YWHAH	14-3-3-mediated Signaling,Cell Cycle: G2/M DNA Damage Checkpoint Regulation,ERK/MAPK Signaling,ERK5 Signaling,Glucocorticoid Receptor Signaling,HIPPO signaling,IGF-1 Signaling,Inhibition of ARE-Mediated mRNA Degradation Pathway,MSP-RON Signaling In Cancer Cells Pathway,p70S6K Signaling,PI3K/AKT Signaling,Protein Kinase A Signaling,PTEN Signaling
hsa-miR-107	miR-103-3p (and other miRNAs w/seed GCAGCAU)	-2.75	TargetScan Human	High (predicted)	PRKCE	14-3-3-mediated Signaling,Aldosterone Signaling in Epithelial Cells,Amyloid Processing,Androgen Signaling,Apelin Cardiomyocyte Signaling Pathway,Apelin Endothelial Signaling Pathway,Apoptosis Signaling,Axonal Guidance Signaling,Breast Cancer Regulation by Stathmin1,Calcium-induced T Lymphocyte Apoptosis,Cardiac Hypertrophy Signaling (Enhanced),CCR3 Signaling in Eosinophils,CCR5 Signaling in Macro…
hsa-miR-107	miR-103-3p (and other miRNAs w/seed GCAGCAU)	-2.75	TargetScan Human	High (predicted)	ABCA10
hsa-miR-107	miR-103-3p (and other miRNAs w/seed GCAGCAU)	-2.75	TargetScan Human	High (predicted)	AGFG1
hsa-miR-107	miR-103-3p (and other miRNAs w/seed GCAGCAU)	-2.75	TargetScan Human	High (predicted)	AMMECR1
hsa-miR-107	miR-103-3p (and other miRNAs w/seed GCAGCAU)	-2.75	TargetScan Human	High (predicted)	ANGPTL8
hsa-miR-107	miR-103-3p (and other miRNAs w/seed GCAGCAU)	-2.75	TargetScan Human	High (predicted)	ANKMY2
hsa-miR-107	miR-103-3p (and other miRNAs w/seed GCAGCAU)	-2.75	TargetScan Human	High (predicted)	ANKRD36
hsa-miR-107	miR-103-3p (and other miRNAs w/seed GCAGCAU)	-2.75	TargetScan Human	High (predicted)	ANO3
hsa-miR-107	miR-103-3p (and other miRNAs w/seed GCAGCAU)	-2.75	TargetScan Human	High (predicted)	AREL1
hsa-miR-107	miR-103-3p (and other miRNAs w/seed GCAGCAU)	-2.75	TargetScan Human	High (predicted)	ARHGAP17
hsa-miR-107	miR-103-3p (and other miRNAs w/seed GCAGCAU)	-2.75	TargetScan Human	High (predicted)	ARIH2
hsa-miR-107	miR-103-3p (and other miRNAs w/seed GCAGCAU)	-2.75	TargetScan Human	High (predicted)	ARL4C
hsa-miR-107	miR-103-3p (and other miRNAs w/seed GCAGCAU)	-2.75	TargetScan Human	High (predicted)	ARMC1
hsa-miR-107	miR-103-3p (and other miRNAs w/seed GCAGCAU)	-2.75	TargetScan Human	High (predicted)	ARMC8
hsa-miR-107	miR-103-3p (and other miRNAs w/seed GCAGCAU)	-2.75	TargetScan Human	High (predicted)	ATL2
hsa-miR-107	miR-103-3p (and other miRNAs w/seed GCAGCAU)	-2.75	TargetScan Human	High (predicted)	B3GALT4
hsa-miR-107	miR-103-3p (and other miRNAs w/seed GCAGCAU)	-2.75	TargetScan Human	High (predicted)	BCLAF3
hsa-miR-107	miR-103-3p (and other miRNAs w/seed GCAGCAU)	-2.75	TargetScan Human	High (predicted)	BTN1A1
hsa-miR-107	miR-103-3p (and other miRNAs w/seed GCAGCAU)	-2.75	TargetScan Human	High (predicted)	C17orf80
hsa-miR-107	miR-103-3p (and other miRNAs w/seed GCAGCAU)	-2.75	TargetScan Human	High (predicted)	C2CD5
hsa-miR-107	miR-103-3p (and other miRNAs w/seed GCAGCAU)	-2.75	TargetScan Human	High (predicted)	C5orf60
hsa-miR-107	miR-103-3p (and other miRNAs w/seed GCAGCAU)	-2.75	TargetScan Human	High (predicted)	C8orf34-AS1
hsa-miR-107	miR-103-3p (and other miRNAs w/seed GCAGCAU)	-2.75	TargetScan Human	High (predicted)	CAPN12
hsa-miR-107	miR-103-3p (and other miRNAs w/seed GCAGCAU)	-2.75	TargetScan Human	High (predicted)	CCDC198
hsa-miR-107	miR-103-3p (and other miRNAs w/seed GCAGCAU)	-2.75	TargetScan Human	High (predicted)	CCDC50
hsa-miR-107	miR-103-3p (and other miRNAs w/seed GCAGCAU)	-2.75	TargetScan Human	High (predicted)	CDC14A
hsa-miR-107	miR-103-3p (and other miRNAs w/seed GCAGCAU)	-2.75	TargetScan Human	High (predicted)	CHAD
hsa-miR-107	miR-103-3p (and other miRNAs w/seed GCAGCAU)	-2.75	TargetScan Human	High (predicted)	CHD1
hsa-miR-107	miR-103-3p (and other miRNAs w/seed GCAGCAU)	-2.75	TargetScan Human	High (predicted)	CIAPIN1
hsa-miR-107	miR-103-3p (and other miRNAs w/seed GCAGCAU)	-2.75	TargetScan Human	High (predicted)	CMBL
hsa-miR-107	miR-103-3p (and other miRNAs w/seed GCAGCAU)	-2.75	TargetScan Human	High (predicted)	CNIH3
hsa-miR-107	miR-103-3p (and other miRNAs w/seed GCAGCAU)	-2.75	TargetScan Human	High (predicted)	CPEB3
hsa-miR-107	miR-103-3p (and other miRNAs w/seed GCAGCAU)	-2.75	TargetScan Human	High (predicted)	CRYBG1
hsa-miR-107	miR-103-3p (and other miRNAs w/seed GCAGCAU)	-2.75	TargetScan Human	High (predicted)	CST3
hsa-miR-107	miR-103-3p (and other miRNAs w/seed GCAGCAU)	-2.75	TargetScan Human	High (predicted)	CYBC1
hsa-miR-107	miR-103-3p (and other miRNAs w/seed GCAGCAU)	-2.75	TargetScan Human	High (predicted)	DCAF12L2
hsa-miR-107	miR-103-3p (and other miRNAs w/seed GCAGCAU)	-2.75	TargetScan Human	High (predicted)	DESI1
hsa-miR-107	miR-103-3p (and other miRNAs w/seed GCAGCAU)	-2.75	TargetScan Human	High (predicted)	DUS1L
hsa-miR-107	miR-103-3p (and other miRNAs w/seed GCAGCAU)	-2.75	TargetScan Human	High (predicted)	ERLIN1
hsa-miR-107	miR-103-3p (and other miRNAs w/seed GCAGCAU)	-2.75	TargetScan Human	High (predicted)	EVA1A
hsa-miR-107	miR-103-3p (and other miRNAs w/seed GCAGCAU)	-2.75	TargetScan Human	High (predicted)	FAM216B
hsa-miR-107	miR-103-3p (and other miRNAs w/seed GCAGCAU)	-2.75	TargetScan Human	High (predicted)	FEZF1
hsa-miR-107	miR-103-3p (and other miRNAs w/seed GCAGCAU)	-2.75	TargetScan Human	High (predicted)	FMC1
hsa-miR-107	miR-103-3p (and other miRNAs w/seed GCAGCAU)	-2.75	TargetScan Human	High (predicted)	FRYL
hsa-miR-107	miR-103-3p (and other miRNAs w/seed GCAGCAU)	-2.75	TargetScan Human	High (predicted)	FUCA2
hsa-miR-107	miR-103-3p (and other miRNAs w/seed GCAGCAU)	-2.75	TargetScan Human	High (predicted)	GALNT7
hsa-miR-107	miR-103-3p (and other miRNAs w/seed GCAGCAU)	-2.75	TargetScan Human	High (predicted)	GCC2
hsa-miR-107	miR-103-3p (and other miRNAs w/seed GCAGCAU)	-2.75	TargetScan Human	High (predicted)	GFOD1
hsa-miR-107	miR-103-3p (and other miRNAs w/seed GCAGCAU)	-2.75	TargetScan Human	High (predicted)	GJE1
hsa-miR-107	miR-103-3p (and other miRNAs w/seed GCAGCAU)	-2.75	TargetScan Human	High (predicted)	GPC6
hsa-miR-107	miR-103-3p (and other miRNAs w/seed GCAGCAU)	-2.75	TargetScan Human	High (predicted)	GPCPD1
hsa-miR-107	miR-103-3p (and other miRNAs w/seed GCAGCAU)	-2.75	TargetScan Human	High (predicted)	GPRIN3
hsa-miR-107	miR-103-3p (and other miRNAs w/seed GCAGCAU)	-2.75	TargetScan Human	High (predicted)	GREM2
hsa-miR-107	miR-103-3p (and other miRNAs w/seed GCAGCAU)	-2.75	TargetScan Human	High (predicted)	GSKIP
hsa-miR-107	miR-103-3p (and other miRNAs w/seed GCAGCAU)	-2.75	TargetScan Human	High (predicted)	HAUS5
hsa-miR-107	miR-103-3p (and other miRNAs w/seed GCAGCAU)	-2.75	TargetScan Human	High (predicted)	HELLS
hsa-miR-107	miR-103-3p (and other miRNAs w/seed GCAGCAU)	-2.75	TargetScan Human	High (predicted)	HELZ
hsa-miR-107	miR-103-3p (and other miRNAs w/seed GCAGCAU)	-2.75	TargetScan Human	High (predicted)	HSDL1
hsa-miR-107	miR-103-3p (and other miRNAs w/seed GCAGCAU)	-2.75	TargetScan Human	High (predicted)	IFIT1B
hsa-miR-107	miR-103-3p (and other miRNAs w/seed GCAGCAU)	-2.75	TargetScan Human	High (predicted)	JAKMIP2
hsa-miR-107	miR-103-3p (and other miRNAs w/seed GCAGCAU)	-2.75	TargetScan Human	High (predicted)	KCNA2
hsa-miR-107	miR-103-3p (and other miRNAs w/seed GCAGCAU)	-2.75	TargetScan Human	High (predicted)	KRTAP20-1
hsa-miR-107	miR-103-3p (and other miRNAs w/seed GCAGCAU)	-2.75	TargetScan Human	High (predicted)	KRTAP20-2
hsa-miR-107	miR-103-3p (and other miRNAs w/seed GCAGCAU)	-2.75	TargetScan Human	High (predicted)	KRTAP4-4
hsa-miR-107	miR-103-3p (and other miRNAs w/seed GCAGCAU)	-2.75	TargetScan Human	High (predicted)	LAPTM4A
hsa-miR-107	miR-103-3p (and other miRNAs w/seed GCAGCAU)	-2.75	TargetScan Human	High (predicted)	LDOC1
hsa-miR-107	miR-103-3p (and other miRNAs w/seed GCAGCAU)	-2.75	TargetScan Human	High (predicted)	LOC100996385
hsa-miR-107	miR-103-3p (and other miRNAs w/seed GCAGCAU)	-2.75	TargetScan Human	High (predicted)	LOC105375614
hsa-miR-107	miR-103-3p (and other miRNAs w/seed GCAGCAU)	-2.75	TargetScan Human	High (predicted)	LOC171391
hsa-miR-107	miR-103-3p (and other miRNAs w/seed GCAGCAU)	-2.75	TargetScan Human	High (predicted)	LONRF1
hsa-miR-107	miR-103-3p (and other miRNAs w/seed GCAGCAU)	-2.75	TargetScan Human	High (predicted)	LONRF3
hsa-miR-107	miR-103-3p (and other miRNAs w/seed GCAGCAU)	-2.75	TargetScan Human	High (predicted)	LRRC61
hsa-miR-107	miR-103-3p (and other miRNAs w/seed GCAGCAU)	-2.75	TargetScan Human	High (predicted)	MARCHF3
hsa-miR-107	miR-103-3p (and other miRNAs w/seed GCAGCAU)	-2.75	TargetScan Human	High (predicted)	MBOAT1
hsa-miR-107	miR-103-3p (and other miRNAs w/seed GCAGCAU)	-2.75	TargetScan Human	High (predicted)	MCFD2
hsa-miR-107	miR-103-3p (and other miRNAs w/seed GCAGCAU)	-2.75	TargetScan Human	High (predicted)	MCHR2
hsa-miR-107	miR-103-3p (and other miRNAs w/seed GCAGCAU)	-2.75	TargetScan Human	High (predicted)	MED26
hsa-miR-107	miR-103-3p (and other miRNAs w/seed GCAGCAU)	-2.75	TargetScan Human	High (predicted)	MIF4GD
hsa-miR-107	miR-103-3p (and other miRNAs w/seed GCAGCAU)	-2.75	TargetScan Human	High (predicted)	MYBL1
hsa-miR-107	miR-103-3p (and other miRNAs w/seed GCAGCAU)	-2.75	TargetScan Human	High (predicted)	N4BP1
hsa-miR-107	miR-103-3p (and other miRNAs w/seed GCAGCAU)	-2.75	TargetScan Human	High (predicted)	NAA15
hsa-miR-107	miR-103-3p (and other miRNAs w/seed GCAGCAU)	-2.75	TargetScan Human	High (predicted)	NEIL1
hsa-miR-107	miR-103-3p (and other miRNAs w/seed GCAGCAU)	-2.75	TargetScan Human	High (predicted)	NEK10
hsa-miR-107	miR-103-3p (and other miRNAs w/seed GCAGCAU)	-2.75	TargetScan Human	High (predicted)	NOVA1
hsa-miR-107	miR-103-3p (and other miRNAs w/seed GCAGCAU)	-2.75	TargetScan Human	High (predicted)	NPAS3
hsa-miR-107	miR-103-3p (and other miRNAs w/seed GCAGCAU)	-2.75	TargetScan Human	High (predicted)	NSG1
hsa-miR-107	miR-103-3p (and other miRNAs w/seed GCAGCAU)	-2.75	TargetScan Human	High (predicted)	NUDCD2
hsa-miR-107	miR-103-3p (and other miRNAs w/seed GCAGCAU)	-2.75	TargetScan Human	High (predicted)	OR4M1
hsa-miR-107	miR-103-3p (and other miRNAs w/seed GCAGCAU)	-2.75	TargetScan Human	High (predicted)	OR52E8
hsa-miR-107	miR-103-3p (and other miRNAs w/seed GCAGCAU)	-2.75	TargetScan Human	High (predicted)	OTUD4
hsa-miR-107	miR-103-3p (and other miRNAs w/seed GCAGCAU)	-2.75	TargetScan Human	High (predicted)	PABPC1L
hsa-miR-107	miR-103-3p (and other miRNAs w/seed GCAGCAU)	-2.75	TargetScan Human	High (predicted)	PANX3
hsa-miR-107	miR-103-3p (and other miRNAs w/seed GCAGCAU)	-2.75	TargetScan Human	High (predicted)	PATE2
hsa-miR-107	miR-103-3p (and other miRNAs w/seed GCAGCAU)	-2.75	TargetScan Human	High (predicted)	PATE4
hsa-miR-107	miR-103-3p (and other miRNAs w/seed GCAGCAU)	-2.75	TargetScan Human	High (predicted)	PDCD10
hsa-miR-107	miR-103-3p (and other miRNAs w/seed GCAGCAU)	-2.75	TargetScan Human	High (predicted)	PDZD8
hsa-miR-107	miR-103-3p (and other miRNAs w/seed GCAGCAU)	-2.75	TargetScan Human	High (predicted)	PGRMC2
hsa-miR-107	miR-103-3p (and other miRNAs w/seed GCAGCAU)	-2.75	TargetScan Human	High (predicted)	PHACTR2
hsa-miR-107	miR-103-3p (and other miRNAs w/seed GCAGCAU)	-2.75	TargetScan Human	High (predicted)	PHF20
hsa-miR-107	miR-103-3p (and other miRNAs w/seed GCAGCAU)	-2.75	TargetScan Human	High (predicted)	PHYHIPL
hsa-miR-107	miR-103-3p (and other miRNAs w/seed GCAGCAU)	-2.75	TargetScan Human	High (predicted)	PLSCR4
hsa-miR-107	miR-103-3p (and other miRNAs w/seed GCAGCAU)	-2.75	TargetScan Human	High (predicted)	POGLUT1
hsa-miR-107	miR-103-3p (and other miRNAs w/seed GCAGCAU)	-2.75	TargetScan Human	High (predicted)	POLDIP2
hsa-miR-107	miR-103-3p (and other miRNAs w/seed GCAGCAU)	-2.75	TargetScan Human	High (predicted)	PPP2R3C
hsa-miR-107	miR-103-3p (and other miRNAs w/seed GCAGCAU)	-2.75	TargetScan Human	High (predicted)	PPP6C
hsa-miR-107	miR-103-3p (and other miRNAs w/seed GCAGCAU)	-2.75	TargetScan Human	High (predicted)	PPP6R2
hsa-miR-107	miR-103-3p (and other miRNAs w/seed GCAGCAU)	-2.75	TargetScan Human	High (predicted)	PROKR2
hsa-miR-107	miR-103-3p (and other miRNAs w/seed GCAGCAU)	-2.75	TargetScan Human	High (predicted)	PTCHD3
hsa-miR-107	miR-103-3p (and other miRNAs w/seed GCAGCAU)	-2.75	TargetScan Human	High (predicted)	PTH2R
hsa-miR-107	miR-103-3p (and other miRNAs w/seed GCAGCAU)	-2.75	TargetScan Human	High (predicted)	PTX4
hsa-miR-107	miR-103-3p (and other miRNAs w/seed GCAGCAU)	-2.75	TargetScan Human	High (predicted)	RAB10
hsa-miR-107	miR-103-3p (and other miRNAs w/seed GCAGCAU)	-2.75	TargetScan Human	High (predicted)	RAB40AL
hsa-miR-107	miR-103-3p (and other miRNAs w/seed GCAGCAU)	-2.75	TargetScan Human	High (predicted)	RAD51D
hsa-miR-107	miR-103-3p (and other miRNAs w/seed GCAGCAU)	-2.75	TargetScan Human	High (predicted)	RAMAC
hsa-miR-107	miR-103-3p (and other miRNAs w/seed GCAGCAU)	-2.75	TargetScan Human	High (predicted)	RASSF4
hsa-miR-107	miR-103-3p (and other miRNAs w/seed GCAGCAU)	-2.75	TargetScan Human	High (predicted)	RASSF8
hsa-miR-107	miR-103-3p (and other miRNAs w/seed GCAGCAU)	-2.75	TargetScan Human	High (predicted)	RIBC1
hsa-miR-107	miR-103-3p (and other miRNAs w/seed GCAGCAU)	-2.75	TargetScan Human	High (predicted)	RNF13
hsa-miR-107	miR-103-3p (and other miRNAs w/seed GCAGCAU)	-2.75	TargetScan Human	High (predicted)	RNF38
hsa-miR-107	miR-103-3p (and other miRNAs w/seed GCAGCAU)	-2.75	TargetScan Human	High (predicted)	RP11_1026M72
hsa-miR-107	miR-103-3p (and other miRNAs w/seed GCAGCAU)	-2.75	TargetScan Human	High (predicted)	RPSAP58
hsa-miR-107	miR-103-3p (and other miRNAs w/seed GCAGCAU)	-2.75	TargetScan Human	High (predicted)	RPUSD1
hsa-miR-107	miR-103-3p (and other miRNAs w/seed GCAGCAU)	-2.75	TargetScan Human	High (predicted)	RRAGC
hsa-miR-107	miR-103-3p (and other miRNAs w/seed GCAGCAU)	-2.75	TargetScan Human	High (predicted)	SAMD13
hsa-miR-107	miR-103-3p (and other miRNAs w/seed GCAGCAU)	-2.75	TargetScan Human	High (predicted)	SCN8A
hsa-miR-107	miR-103-3p (and other miRNAs w/seed GCAGCAU)	-2.75	TargetScan Human	High (predicted)	SH2D4B
hsa-miR-107	miR-103-3p (and other miRNAs w/seed GCAGCAU)	-2.75	TargetScan Human	High (predicted)	SH3BP5
hsa-miR-107	miR-103-3p (and other miRNAs w/seed GCAGCAU)	-2.75	TargetScan Human	High (predicted)	SH3BP5L
hsa-miR-107	miR-103-3p (and other miRNAs w/seed GCAGCAU)	-2.75	TargetScan Human	High (predicted)	SLA2
hsa-miR-107	miR-103-3p (and other miRNAs w/seed GCAGCAU)	-2.75	TargetScan Human	High (predicted)	SLC7A2
hsa-miR-107	miR-103-3p (and other miRNAs w/seed GCAGCAU)	-2.75	TargetScan Human	High (predicted)	SNRK
hsa-miR-107	miR-103-3p (and other miRNAs w/seed GCAGCAU)	-2.75	TargetScan Human	High (predicted)	SNURF
hsa-miR-107	miR-103-3p (and other miRNAs w/seed GCAGCAU)	-2.75	TargetScan Human	High (predicted)	SNX12
hsa-miR-107	miR-103-3p (and other miRNAs w/seed GCAGCAU)	-2.75	TargetScan Human	High (predicted)	SNX3
hsa-miR-107	miR-103-3p (and other miRNAs w/seed GCAGCAU)	-2.75	TargetScan Human	High (predicted)	SPATS2L
hsa-miR-107	miR-103-3p (and other miRNAs w/seed GCAGCAU)	-2.75	TargetScan Human	High (predicted)	SPG21
hsa-miR-107	miR-103-3p (and other miRNAs w/seed GCAGCAU)	-2.75	TargetScan Human	High (predicted)	SRSF3
hsa-miR-107	miR-103-3p (and other miRNAs w/seed GCAGCAU)	-2.75	TargetScan Human	High (predicted)	ST3GAL2
hsa-miR-107	miR-103-3p (and other miRNAs w/seed GCAGCAU)	-2.75	TargetScan Human	High (predicted)	SUN2
hsa-miR-107	miR-103-3p (and other miRNAs w/seed GCAGCAU)	-2.75	TargetScan Human	High (predicted)	SUSD6
hsa-miR-107	miR-103-3p (and other miRNAs w/seed GCAGCAU)	-2.75	TargetScan Human	High (predicted)	TBC1D31
hsa-miR-107	miR-103-3p (and other miRNAs w/seed GCAGCAU)	-2.75	TargetScan Human	High (predicted)	TBKBP1
hsa-miR-107	miR-103-3p (and other miRNAs w/seed GCAGCAU)	-2.75	TargetScan Human	High (predicted)	TEX35
hsa-miR-107	miR-103-3p (and other miRNAs w/seed GCAGCAU)	-2.75	TargetScan Human	High (predicted)	TLCD3B
hsa-miR-107	miR-103-3p (and other miRNAs w/seed GCAGCAU)	-2.75	TargetScan Human	High (predicted)	TMEM215
hsa-miR-107	miR-103-3p (and other miRNAs w/seed GCAGCAU)	-2.75	TargetScan Human	High (predicted)	TMEM221
hsa-miR-107	miR-103-3p (and other miRNAs w/seed GCAGCAU)	-2.75	TargetScan Human	High (predicted)	TMEM254
hsa-miR-107	miR-103-3p (and other miRNAs w/seed GCAGCAU)	-2.75	TargetScan Human	High (predicted)	TMEM47
hsa-miR-107	miR-103-3p (and other miRNAs w/seed GCAGCAU)	-2.75	TargetScan Human	High (predicted)	TMEM71
hsa-miR-107	miR-103-3p (and other miRNAs w/seed GCAGCAU)	-2.75	TargetScan Human	High (predicted)	TPD52
hsa-miR-107	miR-103-3p (and other miRNAs w/seed GCAGCAU)	-2.75	TargetScan Human	High (predicted)	TRANK1
hsa-miR-107	miR-103-3p (and other miRNAs w/seed GCAGCAU)	-2.75	TargetScan Human	High (predicted)	TRIAP1
hsa-miR-107	miR-103-3p (and other miRNAs w/seed GCAGCAU)	-2.75	TargetScan Human	High (predicted)	UMOD
hsa-miR-107	miR-103-3p (and other miRNAs w/seed GCAGCAU)	-2.75	TargetScan Human	High (predicted)	UNC80
hsa-miR-107	miR-103-3p (and other miRNAs w/seed GCAGCAU)	-2.75	TargetScan Human	High (predicted)	UPF2
hsa-miR-107	miR-103-3p (and other miRNAs w/seed GCAGCAU)	-2.75	TargetScan Human	High (predicted)	VAPB
hsa-miR-107	miR-103-3p (and other miRNAs w/seed GCAGCAU)	-2.75	TargetScan Human	High (predicted)	VIRMA
hsa-miR-107	miR-103-3p (and other miRNAs w/seed GCAGCAU)	-2.75	TargetScan Human	High (predicted)	VWC2L
hsa-miR-107	miR-103-3p (and other miRNAs w/seed GCAGCAU)	-2.75	TargetScan Human	High (predicted)	WDFY4
hsa-miR-107	miR-103-3p (and other miRNAs w/seed GCAGCAU)	-2.75	TargetScan Human	High (predicted)	WDR61
hsa-miR-107	miR-103-3p (and other miRNAs w/seed GCAGCAU)	-2.75	TargetScan Human	High (predicted)	XXBAC_BPG32J320
hsa-miR-107	miR-103-3p (and other miRNAs w/seed GCAGCAU)	-2.75	TargetScan Human	High (predicted)	ZBTB10
hsa-miR-107	miR-103-3p (and other miRNAs w/seed GCAGCAU)	-2.75	TargetScan Human	High (predicted)	ZBTB34
hsa-miR-107	miR-103-3p (and other miRNAs w/seed GCAGCAU)	-2.75	TargetScan Human	High (predicted)	ZFAND2B
hsa-miR-107	miR-103-3p (and other miRNAs w/seed GCAGCAU)	-2.75	TargetScan Human	High (predicted)	ZFPM2
hsa-miR-107	miR-103-3p (and other miRNAs w/seed GCAGCAU)	-2.75	TargetScan Human	High (predicted)	ZHX1
hsa-miR-107	miR-103-3p (and other miRNAs w/seed GCAGCAU)	-2.75	TargetScan Human	High (predicted)	ZNF677
hsa-miR-107	miR-103-3p (and other miRNAs w/seed GCAGCAU)	-2.75	TargetScan Human	High (predicted)	ZNRF2
hsa-miR-423-5p	miR-423-5p (and other miRNAs w/seed GAGGGGC)	-2.65	TargetScan Human	High (predicted)	KREMEN1	Wnt/β-catenin Signaling
hsa-miR-423-5p	miR-423-5p (and other miRNAs w/seed GAGGGGC)	-2.65	TargetScan Human	High (predicted)	SOX12	Wnt/β-catenin Signaling
hsa-miR-423-5p	miR-423-5p (and other miRNAs w/seed GAGGGGC)	-2.65	TargetScan Human	High (predicted)	VGF	White Adipose Tissue Browning Pathway
hsa-miR-423-5p	miR-423-5p (and other miRNAs w/seed GAGGGGC)	-2.65	TargetScan Human	High (predicted)	LARS2	tRNA Charging
hsa-miR-423-5p	miR-423-5p (and other miRNAs w/seed GAGGGGC)	-2.65	TargetScan Human	High (predicted)	ABHD12	Triacylglycerol Degradation
hsa-miR-423-5p	miR-423-5p (and other miRNAs w/seed GAGGGGC)	-2.65	TargetScan Human	High (predicted)	PLPPR2	Triacylglycerol Biosynthesis
hsa-miR-423-5p	miR-423-5p (and other miRNAs w/seed GAGGGGC)	-2.65	TargetScan Human	High (predicted)	THRA	TR/RXR Activation,White Adipose Tissue Browning Pathway
hsa-miR-423-5p	miR-423-5p (and other miRNAs w/seed GAGGGGC)	-2.65	TargetScan Human	High (predicted)	TRH	TR/RXR Activation
hsa-miR-423-5p	miR-423-5p (and other miRNAs w/seed GAGGGGC)	-2.65	TargetScan Human	High (predicted)	MARK2	Tight Junction Signaling,Wnt/β-catenin Signaling
hsa-miR-423-5p	miR-423-5p (and other miRNAs w/seed GAGGGGC)	-2.65	TargetScan Human	High (predicted)	CRB3	Tight Junction Signaling
hsa-miR-423-5p	miR-423-5p (and other miRNAs w/seed GAGGGGC)	-2.65	TargetScan Human	High (predicted)	LGALS9	T Cell Exhaustion Signaling Pathway,Th1 and Th2 Activation Pathway,Th1 Pathway,Tumor Microenvironment Pathway
hsa-miR-423-5p	miR-423-5p (and other miRNAs w/seed GAGGGGC)	-2.65	TargetScan Human	High (predicted)	CD72	Systemic Lupus Erythematosus In B Cell Signaling Pathway,Systemic Lupus Erythematosus Signaling
hsa-miR-423-5p	miR-423-5p (and other miRNAs w/seed GAGGGGC)	-2.65	TargetScan Human	High (predicted)	CPLX1	Synaptogenesis Signaling Pathway
hsa-miR-423-5p	miR-423-5p (and other miRNAs w/seed GAGGGGC)	-2.65	TargetScan Human	High (predicted)	STXBP1	Synaptogenesis Signaling Pathway
hsa-miR-423-5p	miR-423-5p (and other miRNAs w/seed GAGGGGC)	-2.65	TargetScan Human	High (predicted)	THBS3	Synaptogenesis Signaling Pathway
hsa-miR-423-5p	miR-423-5p (and other miRNAs w/seed GAGGGGC)	-2.65	TargetScan Human	High (predicted)	UNC13A	Synaptogenesis Signaling Pathway
hsa-miR-423-5p	miR-423-5p (and other miRNAs w/seed GAGGGGC)	-2.65	TargetScan Human	High (predicted)	ZDHHC6	Stearate Biosynthesis I (Animals),Triacylglycerol Biosynthesis
hsa-miR-423-5p	miR-423-5p (and other miRNAs w/seed GAGGGGC)	-2.65	TargetScan Human	High (predicted)	U2AF2	Spliceosomal Cycle
hsa-miR-423-5p	miR-423-5p (and other miRNAs w/seed GAGGGGC)	-2.65	TargetScan Human	High (predicted)	SRM	Spermidine Biosynthesis I
hsa-miR-423-5p	miR-423-5p (and other miRNAs w/seed GAGGGGC)	-2.65	TargetScan Human	High (predicted)	DYRK1B	Sonic Hedgehog Signaling
hsa-miR-423-5p	miR-423-5p (and other miRNAs w/seed GAGGGGC)	-2.65	TargetScan Human	High (predicted)	ATG4D	Sirtuin Signaling Pathway
hsa-miR-423-5p	miR-423-5p (and other miRNAs w/seed GAGGGGC)	-2.65	TargetScan Human	High (predicted)	DPYSL4	Semaphorin Neuronal Repulsive Signaling Pathway,Semaphorin Signaling in Neurons
hsa-miR-423-5p	miR-423-5p (and other miRNAs w/seed GAGGGGC)	-2.65	TargetScan Human	High (predicted)	MINK1	SAPK/JNK Signaling
hsa-miR-423-5p	miR-423-5p (and other miRNAs w/seed GAGGGGC)	-2.65	TargetScan Human	High (predicted)	NPM2	Role of p14/p19ARF in Tumor Suppression
hsa-miR-423-5p	miR-423-5p (and other miRNAs w/seed GAGGGGC)	-2.65	TargetScan Human	High (predicted)	CCNF	Role of Oct4 in Mammalian Embryonic Stem Cell Pluripotency
hsa-miR-423-5p	miR-423-5p (and other miRNAs w/seed GAGGGGC)	-2.65	TargetScan Human	High (predicted)	CDC42EP1	RhoA Signaling,Signaling by Rho Family GTPases
hsa-miR-423-5p	miR-423-5p (and other miRNAs w/seed GAGGGGC)	-2.65	TargetScan Human	High (predicted)	SEPTIN9	RhoA Signaling,Signaling by Rho Family GTPases
hsa-miR-423-5p	miR-423-5p (and other miRNAs w/seed GAGGGGC)	-2.65	TargetScan Human	High (predicted)	CES4A	Retinol Biosynthesis,Xenobiotic Metabolism PXR Signaling Pathway,Xenobiotic Metabolism Signaling
hsa-miR-423-5p	miR-423-5p (and other miRNAs w/seed GAGGGGC)	-2.65	TargetScan Human	High (predicted)	ARHGDIA	Regulation of Actin-based Motility by Rho,RhoGDI Signaling,Sumoylation Pathway
hsa-miR-423-5p	miR-423-5p (and other miRNAs w/seed GAGGGGC)	-2.65	TargetScan Human	High (predicted)	MAP1B	Reelin Signaling in Neurons,Synaptogenesis Signaling Pathway
hsa-miR-423-5p	miR-423-5p (and other miRNAs w/seed GAGGGGC)	-2.65	TargetScan Human	High (predicted)	RCC1	RAN Signaling,Sumoylation Pathway
hsa-miR-423-5p	miR-423-5p (and other miRNAs w/seed GAGGGGC)	-2.65	TargetScan Human	High (predicted)	RANBP1	RAN Signaling
hsa-miR-423-5p	miR-423-5p (and other miRNAs w/seed GAGGGGC)	-2.65	TargetScan Human	High (predicted)	IMPDH1	Purine Nucleotides De Novo Biosynthesis II,Purine Nucleotides Degradation II (Aerobic),Urate Biosynthesis/Inosine 5'-phosphate Degradation
hsa-miR-423-5p	miR-423-5p (and other miRNAs w/seed GAGGGGC)	-2.65	TargetScan Human	High (predicted)	USP18	Protein Ubiquitination Pathway
hsa-miR-423-5p	miR-423-5p (and other miRNAs w/seed GAGGGGC)	-2.65	TargetScan Human	High (predicted)	USP2	Protein Ubiquitination Pathway
hsa-miR-423-5p	miR-423-5p (and other miRNAs w/seed GAGGGGC)	-2.65	TargetScan Human	High (predicted)	ADIPOR1	PPARα/RXRα Activation,Type II Diabetes Mellitus Signaling
hsa-miR-423-5p	miR-423-5p (and other miRNAs w/seed GAGGGGC)	-2.65	TargetScan Human	High (predicted)	ODC1	Polyamine Regulation in Colon Cancer,Putrescine Biosynthesis III
hsa-miR-423-5p	miR-423-5p (and other miRNAs w/seed GAGGGGC)	-2.65	TargetScan Human	High (predicted)	PRDX2	Phagosome Maturation
hsa-miR-423-5p	miR-423-5p (and other miRNAs w/seed GAGGGGC)	-2.65	TargetScan Human	High (predicted)	CLEC7A	Phagosome Formation,Role of Pattern Recognition Receptors in Recognition of Bacteria and Viruses
hsa-miR-423-5p	miR-423-5p (and other miRNAs w/seed GAGGGGC)	-2.65	TargetScan Human	High (predicted)	MRC2	Phagosome Formation
hsa-miR-423-5p	miR-423-5p (and other miRNAs w/seed GAGGGGC)	-2.65	TargetScan Human	High (predicted)	G6PD	Pentose Phosphate Pathway,Pentose Phosphate Pathway (Oxidative Branch),Sirtuin Signaling Pathway
hsa-miR-423-5p	miR-423-5p (and other miRNAs w/seed GAGGGGC)	-2.65	TargetScan Human	High (predicted)	H6PD	Pentose Phosphate Pathway,Pentose Phosphate Pathway (Oxidative Branch)
hsa-miR-423-5p	miR-423-5p (and other miRNAs w/seed GAGGGGC)	-2.65	TargetScan Human	High (predicted)	DOCK3	PEDF Signaling
hsa-miR-423-5p	miR-423-5p (and other miRNAs w/seed GAGGGGC)	-2.65	TargetScan Human	High (predicted)	PPARD	Osteoarthritis Pathway,PPAR Signaling,VDR/RXR Activation,Wnt/β-catenin Signaling
hsa-miR-423-5p	miR-423-5p (and other miRNAs w/seed GAGGGGC)	-2.65	TargetScan Human	High (predicted)	RGS1	Opioid Signaling Pathway
hsa-miR-423-5p	miR-423-5p (and other miRNAs w/seed GAGGGGC)	-2.65	TargetScan Human	High (predicted)	SCN7A	Opioid Signaling Pathway
hsa-miR-423-5p	miR-423-5p (and other miRNAs w/seed GAGGGGC)	-2.65	TargetScan Human	High (predicted)	ENC1	NRF2-mediated Oxidative Stress Response
hsa-miR-423-5p	miR-423-5p (and other miRNAs w/seed GAGGGGC)	-2.65	TargetScan Human	High (predicted)	MAFF	NRF2-mediated Oxidative Stress Response
hsa-miR-423-5p	miR-423-5p (and other miRNAs w/seed GAGGGGC)	-2.65	TargetScan Human	High (predicted)	MAFG	NRF2-mediated Oxidative Stress Response
hsa-miR-423-5p	miR-423-5p (and other miRNAs w/seed GAGGGGC)	-2.65	TargetScan Human	High (predicted)	MAFK	NRF2-mediated Oxidative Stress Response
hsa-miR-423-5p	miR-423-5p (and other miRNAs w/seed GAGGGGC)	-2.65	TargetScan Human	High (predicted)	HES7	Notch Signaling
hsa-miR-423-5p	miR-423-5p (and other miRNAs w/seed GAGGGGC)	-2.65	TargetScan Human	High (predicted)	MFGE8	Neuroinflammation Signaling Pathway
hsa-miR-423-5p	miR-423-5p (and other miRNAs w/seed GAGGGGC)	-2.65	TargetScan Human	High (predicted)	COPS7B	NER (Nucleotide Excision Repair, Enhanced Pathway)
hsa-miR-423-5p	miR-423-5p (and other miRNAs w/seed GAGGGGC)	-2.65	TargetScan Human	High (predicted)	ATP5MF	Mitochondrial Dysfunction,Oxidative Phosphorylation
hsa-miR-423-5p	miR-423-5p (and other miRNAs w/seed GAGGGGC)	-2.65	TargetScan Human	High (predicted)	ATPAF1	Mitochondrial Dysfunction,Oxidative Phosphorylation
hsa-miR-423-5p	miR-423-5p (and other miRNAs w/seed GAGGGGC)	-2.65	TargetScan Human	High (predicted)	LDHD	Methylglyoxal Degradation VI,NAD Signaling Pathway,Sirtuin Signaling Pathway,White Adipose Tissue Browning Pathway
hsa-miR-423-5p	miR-423-5p (and other miRNAs w/seed GAGGGGC)	-2.65	TargetScan Human	High (predicted)	LARGE2	Melatonin Degradation I,Nicotine Degradation II,Nicotine Degradation III,Serotonin Degradation,Superpathway of Melatonin Degradation,Thyroid Hormone Metabolism II (via Conjugation and/or Degradation)
hsa-miR-423-5p	miR-423-5p (and other miRNAs w/seed GAGGGGC)	-2.65	TargetScan Human	High (predicted)	VPS37C	Mechanisms of Viral Exit from Host Cells,Phagosome Maturation
hsa-miR-423-5p	miR-423-5p (and other miRNAs w/seed GAGGGGC)	-2.65	TargetScan Human	High (predicted)	ARHGAP4	Leukocyte Extravasation Signaling,RhoA Signaling,RhoGDI Signaling
hsa-miR-423-5p	miR-423-5p (and other miRNAs w/seed GAGGGGC)	-2.65	TargetScan Human	High (predicted)	ATP6V1G2	Iron homeostasis signaling pathway,Phagosome Maturation,Role of MAPK Signaling in Promoting the Pathogenesis of Influenza
hsa-miR-423-5p	miR-423-5p (and other miRNAs w/seed GAGGGGC)	-2.65	TargetScan Human	High (predicted)	SLC48A1	Iron homeostasis signaling pathway
hsa-miR-423-5p	miR-423-5p (and other miRNAs w/seed GAGGGGC)	-2.65	TargetScan Human	High (predicted)	KLK9	Intrinsic Prothrombin Activation Pathway,MSP-RON Signaling In Cancer Cells Pathway,MSP-RON Signaling In Macrophages Pathway,MSP-RON Signaling Pathway,SPINK1 Pancreatic Cancer Pathway
hsa-miR-423-5p	miR-423-5p (and other miRNAs w/seed GAGGGGC)	-2.65	TargetScan Human	High (predicted)	KLK4	Intrinsic Prothrombin Activation Pathway,MSP-RON Signaling In Cancer Cells Pathway,MSP-RON Signaling In Macrophages Pathway,MSP-RON Signaling Pathway,Neuroprotective Role of THOP1 in Alzheimer's Disease,SPINK1 Pancreatic Cancer Pathway
hsa-miR-423-5p	miR-423-5p (and other miRNAs w/seed GAGGGGC)	-2.65	TargetScan Human	High (predicted)	TSPAN3	Integrin Signaling
hsa-miR-423-5p	miR-423-5p (and other miRNAs w/seed GAGGGGC)	-2.65	TargetScan Human	High (predicted)	ZFP36L1	Inhibition of ARE-Mediated mRNA Degradation Pathway,Senescence Pathway
hsa-miR-423-5p	miR-423-5p (and other miRNAs w/seed GAGGGGC)	-2.65	TargetScan Human	High (predicted)	LIMS2	ILK Signaling
hsa-miR-423-5p	miR-423-5p (and other miRNAs w/seed GAGGGGC)	-2.65	TargetScan Human	High (predicted)	LASP1	IL-8 Signaling
hsa-miR-423-5p	miR-423-5p (and other miRNAs w/seed GAGGGGC)	-2.65	TargetScan Human	High (predicted)	AATK	IL-15 Production,Sperm Motility
hsa-miR-423-5p	miR-423-5p (and other miRNAs w/seed GAGGGGC)	-2.65	TargetScan Human	High (predicted)	LMTK3	IL-15 Production,Sperm Motility
hsa-miR-423-5p	miR-423-5p (and other miRNAs w/seed GAGGGGC)	-2.65	TargetScan Human	High (predicted)	TYRO3	IL-15 Production,Necroptosis Signaling Pathway,Sperm Motility
hsa-miR-423-5p	miR-423-5p (and other miRNAs w/seed GAGGGGC)	-2.65	TargetScan Human	High (predicted)	IGFBP6	IGF-1 Signaling,VDR/RXR Activation
hsa-miR-423-5p	miR-423-5p (and other miRNAs w/seed GAGGGGC)	-2.65	TargetScan Human	High (predicted)	ICOSLG/LOC102723996	iCOS-iCOSL Signaling in T Helper Cells,Systemic Lupus Erythematosus In T Cell Signaling Pathway,T Cell Receptor Signaling,T Helper Cell Differentiation,Th1 and Th2 Activation Pathway,Th1 Pathway,Th2 Pathway
hsa-miR-423-5p	miR-423-5p (and other miRNAs w/seed GAGGGGC)	-2.65	TargetScan Human	High (predicted)	DHPS	Hypusine Biosynthesis
hsa-miR-423-5p	miR-423-5p (and other miRNAs w/seed GAGGGGC)	-2.65	TargetScan Human	High (predicted)	EIF5A	Hypusine Biosynthesis
hsa-miR-423-5p	miR-423-5p (and other miRNAs w/seed GAGGGGC)	-2.65	TargetScan Human	High (predicted)	UBE2R2	Hypoxia Signaling in the Cardiovascular System,Protein Ubiquitination Pathway
hsa-miR-423-5p	miR-423-5p (and other miRNAs w/seed GAGGGGC)	-2.65	TargetScan Human	High (predicted)	CPLX2	Huntington's Disease Signaling,Synaptogenesis Signaling Pathway
hsa-miR-423-5p	miR-423-5p (and other miRNAs w/seed GAGGGGC)	-2.65	TargetScan Human	High (predicted)	VAMP2	Huntington's Disease Signaling,Insulin Receptor Signaling,Insulin Secretion Signaling Pathway,Phagosome Maturation,Synaptogenesis Signaling Pathway,Tight Junction Signaling
hsa-miR-423-5p	miR-423-5p (and other miRNAs w/seed GAGGGGC)	-2.65	TargetScan Human	High (predicted)	HAP1	Huntington's Disease Signaling
hsa-miR-423-5p	miR-423-5p (and other miRNAs w/seed GAGGGGC)	-2.65	TargetScan Human	High (predicted)	UTF1	Human Embryonic Stem Cell Pluripotency,Role of Oct4 in Mammalian Embryonic Stem Cell Pluripotency
hsa-miR-423-5p	miR-423-5p (and other miRNAs w/seed GAGGGGC)	-2.65	TargetScan Human	High (predicted)	IRF1	HOTAIR Regulatory Pathway,IL-12 Signaling and Production in Macrophages,IL-15 Production,iNOS Signaling,Interferon Signaling,Production of Nitric Oxide and Reactive Oxygen Species in Macrophages,Prolactin Signaling,Retinoic acid Mediated Apoptosis Signaling,Role of PKR in Interferon Induction and Antiviral Response,Th1 and Th2 Activation Pathway,Th1 Pathway,Type I Diabetes Mellitus Signaling
hsa-miR-423-5p	miR-423-5p (and other miRNAs w/seed GAGGGGC)	-2.65	TargetScan Human	High (predicted)	TEAD2	HIPPO signaling
hsa-miR-423-5p	miR-423-5p (and other miRNAs w/seed GAGGGGC)	-2.65	TargetScan Human	High (predicted)	ADD1	Gαs Signaling,Protein Kinase A Signaling
hsa-miR-423-5p	miR-423-5p (and other miRNAs w/seed GAGGGGC)	-2.65	TargetScan Human	High (predicted)	ANP32A	Granzyme A Signaling
hsa-miR-423-5p	miR-423-5p (and other miRNAs w/seed GAGGGGC)	-2.65	TargetScan Human	High (predicted)	THY1	Granulocyte Adhesion and Diapedesis,Leukocyte Extravasation Signaling
hsa-miR-423-5p	miR-423-5p (and other miRNAs w/seed GAGGGGC)	-2.65	TargetScan Human	High (predicted)	PYGB	Glycogen Degradation II,Glycogen Degradation III,Protein Kinase A Signaling,α-Adrenergic Signaling
hsa-miR-423-5p	miR-423-5p (and other miRNAs w/seed GAGGGGC)	-2.65	TargetScan Human	High (predicted)	PYGM	Glycogen Degradation II,Glycogen Degradation III,Protein Kinase A Signaling,α-Adrenergic Signaling
hsa-miR-423-5p	miR-423-5p (and other miRNAs w/seed GAGGGGC)	-2.65	TargetScan Human	High (predicted)	ANPEP	Glutathione-mediated Detoxification,γ-glutamyl Cycle
hsa-miR-423-5p	miR-423-5p (and other miRNAs w/seed GAGGGGC)	-2.65	TargetScan Human	High (predicted)	ALDOC	Gluconeogenesis I,Glycolysis I,Sucrose Degradation V (Mammalian)
hsa-miR-423-5p	miR-423-5p (and other miRNAs w/seed GAGGGGC)	-2.65	TargetScan Human	High (predicted)	FKBP4	Glucocorticoid Receptor Signaling
hsa-miR-423-5p	miR-423-5p (and other miRNAs w/seed GAGGGGC)	-2.65	TargetScan Human	High (predicted)	KRT3	Glucocorticoid Receptor Signaling
hsa-miR-423-5p	miR-423-5p (and other miRNAs w/seed GAGGGGC)	-2.65	TargetScan Human	High (predicted)	KRT77	Glucocorticoid Receptor Signaling
hsa-miR-423-5p	miR-423-5p (and other miRNAs w/seed GAGGGGC)	-2.65	TargetScan Human	High (predicted)	KRT82	Glucocorticoid Receptor Signaling
hsa-miR-423-5p	miR-423-5p (and other miRNAs w/seed GAGGGGC)	-2.65	TargetScan Human	High (predicted)	NF2	Glioblastoma Multiforme Signaling,HIPPO signaling
hsa-miR-423-5p	miR-423-5p (and other miRNAs w/seed GAGGGGC)	-2.65	TargetScan Human	High (predicted)	GFRA3	GDNF Family Ligand-Receptor Interactions
hsa-miR-423-5p	miR-423-5p (and other miRNAs w/seed GAGGGGC)	-2.65	TargetScan Human	High (predicted)	GABRR2	GABA Receptor Signaling,Neuroinflammation Signaling Pathway
hsa-miR-423-5p	miR-423-5p (and other miRNAs w/seed GAGGGGC)	-2.65	TargetScan Human	High (predicted)	PLTP	FXR/RXR Activation,LPS/IL-1 Mediated Inhibition of RXR Function,LXR/RXR Activation
hsa-miR-423-5p	miR-423-5p (and other miRNAs w/seed GAGGGGC)	-2.65	TargetScan Human	High (predicted)	SLC4A2	FXR/RXR Activation,Hepatic Cholestasis
hsa-miR-423-5p	miR-423-5p (and other miRNAs w/seed GAGGGGC)	-2.65	TargetScan Human	High (predicted)	SREBF2	Ferroptosis Signaling Pathway,TR/RXR Activation,Unfolded protein response
hsa-miR-423-5p	miR-423-5p (and other miRNAs w/seed GAGGGGC)	-2.65	TargetScan Human	High (predicted)	BAP1	Ferroptosis Signaling Pathway,Protein Ubiquitination Pathway
hsa-miR-423-5p	miR-423-5p (and other miRNAs w/seed GAGGGGC)	-2.65	TargetScan Human	High (predicted)	GSS	Ferroptosis Signaling Pathway,Glutathione Biosynthesis,γ-glutamyl Cycle
hsa-miR-423-5p	miR-423-5p (and other miRNAs w/seed GAGGGGC)	-2.65	TargetScan Human	High (predicted)	CARM1	Estrogen Receptor Signaling,RAR Activation
hsa-miR-423-5p	miR-423-5p (and other miRNAs w/seed GAGGGGC)	-2.65	TargetScan Human	High (predicted)	NDUFA4L2	Estrogen Receptor Signaling,Glucocorticoid Receptor Signaling,Mitochondrial Dysfunction,Sirtuin Signaling Pathway
hsa-miR-423-5p	miR-423-5p (and other miRNAs w/seed GAGGGGC)	-2.65	TargetScan Human	High (predicted)	NDUFB7	Estrogen Receptor Signaling,Glucocorticoid Receptor Signaling,Mitochondrial Dysfunction,Oxidative Phosphorylation,Sirtuin Signaling Pathway
hsa-miR-423-5p	miR-423-5p (and other miRNAs w/seed GAGGGGC)	-2.65	TargetScan Human	High (predicted)	IGF2	Estrogen Receptor Signaling,Glioblastoma Multiforme Signaling,Glioma Signaling,Growth Hormone Signaling,Hepatic Fibrosis / Hepatic Stellate Cell Activation,HIF1α Signaling,Tumor Microenvironment Pathway
hsa-miR-423-5p	miR-423-5p (and other miRNAs w/seed GAGGGGC)	-2.65	TargetScan Human	High (predicted)	MED10	Estrogen Receptor Signaling
hsa-miR-423-5p	miR-423-5p (and other miRNAs w/seed GAGGGGC)	-2.65	TargetScan Human	High (predicted)	MED16	Estrogen Receptor Signaling
hsa-miR-423-5p	miR-423-5p (and other miRNAs w/seed GAGGGGC)	-2.65	TargetScan Human	High (predicted)	HBA1/HBA2	Erythropoietin Signaling Pathway,Iron homeostasis signaling pathway
hsa-miR-423-5p	miR-423-5p (and other miRNAs w/seed GAGGGGC)	-2.65	TargetScan Human	High (predicted)	NECTIN1	Epithelial Adherens Junction Signaling,Sertoli Cell-Sertoli Cell Junction Signaling,Synaptogenesis Signaling Pathway,Tight Junction Signaling
hsa-miR-423-5p	miR-423-5p (and other miRNAs w/seed GAGGGGC)	-2.65	TargetScan Human	High (predicted)	ZYX	Epithelial Adherens Junction Signaling,Germ Cell-Sertoli Cell Junction Signaling,Integrin Signaling,Remodeling of Epithelial Adherens Junctions
hsa-miR-423-5p	miR-423-5p (and other miRNAs w/seed GAGGGGC)	-2.65	TargetScan Human	High (predicted)	AQP5	eNOS Signaling
hsa-miR-423-5p	miR-423-5p (and other miRNAs w/seed GAGGGGC)	-2.65	TargetScan Human	High (predicted)	EIF4A1	EIF2 Signaling,Insulin Secretion Signaling Pathway,mTOR Signaling,Regulation of eIF4 and p70S6K Signaling
hsa-miR-423-5p	miR-423-5p (and other miRNAs w/seed GAGGGGC)	-2.65	TargetScan Human	High (predicted)	RPL36	EIF2 Signaling
hsa-miR-423-5p	miR-423-5p (and other miRNAs w/seed GAGGGGC)	-2.65	TargetScan Human	High (predicted)	MTA1	DNA Methylation and Transcriptional Repression Signaling
hsa-miR-423-5p	miR-423-5p (and other miRNAs w/seed GAGGGGC)	-2.65	TargetScan Human	High (predicted)	CD209	Crosstalk between Dendritic Cells and Natural Killer Cells
hsa-miR-423-5p	miR-423-5p (and other miRNAs w/seed GAGGGGC)	-2.65	TargetScan Human	High (predicted)	IFITM5	Coronavirus Replication Pathway
hsa-miR-423-5p	miR-423-5p (and other miRNAs w/seed GAGGGGC)	-2.65	TargetScan Human	High (predicted)	CD8A	Communication between Innate and Adaptive Immune Cells,CTLA4 Signaling in Cytotoxic T Lymphocytes,Hematopoiesis from Pluripotent Stem Cells,Primary Immunodeficiency Signaling,T Cell Receptor Signaling,Th1 and Th2 Activation Pathway,Th1 Pathway
hsa-miR-423-5p	miR-423-5p (and other miRNAs w/seed GAGGGGC)	-2.65	TargetScan Human	High (predicted)	RPS6KA4	CNTF Signaling,ERK/MAPK Signaling,ERK5 Signaling,FLT3 Signaling in Hematopoietic Progenitor Cells,Growth Hormone Signaling,ILK Signaling,Melanocyte Development and Pigmentation Signaling,mTOR Signaling,NGF Signaling,Opioid Signaling Pathway,p38 MAPK Signaling,Role of IL-17F in Allergic Inflammatory Airway Diseases,Role of Tissue Factor in Cancer,Senescence Pathway,UVA-Induced MAPK Signaling
hsa-miR-423-5p	miR-423-5p (and other miRNAs w/seed GAGGGGC)	-2.65	TargetScan Human	High (predicted)	ARRB2	Clathrin-mediated Endocytosis Signaling,IL-8 Signaling,Opioid Signaling Pathway,Role of Tissue Factor in Cancer,Sonic Hedgehog Signaling
hsa-miR-423-5p	miR-423-5p (and other miRNAs w/seed GAGGGGC)	-2.65	TargetScan Human	High (predicted)	RAB11B	Clathrin-mediated Endocytosis Signaling,Fcγ Receptor-mediated Phagocytosis in Macrophages and Monocytes
hsa-miR-423-5p	miR-423-5p (and other miRNAs w/seed GAGGGGC)	-2.65	TargetScan Human	High (predicted)	CLTB	Clathrin-mediated Endocytosis Signaling,CTLA4 Signaling in Cytotoxic T Lymphocytes,Huntington's Disease Signaling,Opioid Signaling Pathway,Virus Entry via Endocytic Pathways
hsa-miR-423-5p	miR-423-5p (and other miRNAs w/seed GAGGGGC)	-2.65	TargetScan Human	High (predicted)	AP2A1	Clathrin-mediated Endocytosis Signaling,CTLA4 Signaling in Cytotoxic T Lymphocytes,GABA Receptor Signaling,Lipid Antigen Presentation by CD1,Opioid Signaling Pathway,Synaptogenesis Signaling Pathway,Virus Entry via Endocytic Pathways
hsa-miR-423-5p	miR-423-5p (and other miRNAs w/seed GAGGGGC)	-2.65	TargetScan Human	High (predicted)	AP2M1	Clathrin-mediated Endocytosis Signaling,CTLA4 Signaling in Cytotoxic T Lymphocytes,GABA Receptor Signaling,Lipid Antigen Presentation by CD1,Opioid Signaling Pathway,Synaptogenesis Signaling Pathway,Virus Entry via Endocytic Pathways
hsa-miR-423-5p	miR-423-5p (and other miRNAs w/seed GAGGGGC)	-2.65	TargetScan Human	High (predicted)	ACER2	Ceramide Degradation,Sphingosine and Sphingosine-1-phosphate Metabolism,Sphingosine-1-phosphate Signaling
hsa-miR-423-5p	miR-423-5p (and other miRNAs w/seed GAGGGGC)	-2.65	TargetScan Human	High (predicted)	DEGS2	Ceramide Biosynthesis
hsa-miR-423-5p	miR-423-5p (and other miRNAs w/seed GAGGGGC)	-2.65	TargetScan Human	High (predicted)	RPRM	Cell Cycle: G2/M DNA Damage Checkpoint Regulation,p53 Signaling
hsa-miR-423-5p	miR-423-5p (and other miRNAs w/seed GAGGGGC)	-2.65	TargetScan Human	High (predicted)	AGPAT3	CDP-diacylglycerol Biosynthesis I,Phosphatidylglycerol Biosynthesis II (Non-plastidic),Triacylglycerol Biosynthesis
hsa-miR-423-5p	miR-423-5p (and other miRNAs w/seed GAGGGGC)	-2.65	TargetScan Human	High (predicted)	FOSB	CDK5 Signaling,Opioid Signaling Pathway
hsa-miR-423-5p	miR-423-5p (and other miRNAs w/seed GAGGGGC)	-2.65	TargetScan Human	High (predicted)	CDC42SE1	Cdc42 Signaling
hsa-miR-423-5p	miR-423-5p (and other miRNAs w/seed GAGGGGC)	-2.65	TargetScan Human	High (predicted)	EXOC3	Cdc42 Signaling
hsa-miR-423-5p	miR-423-5p (and other miRNAs w/seed GAGGGGC)	-2.65	TargetScan Human	High (predicted)	FLNB	Caveolar-mediated Endocytosis Signaling,ILK Signaling,Protein Kinase A Signaling,Virus Entry via Endocytic Pathways
hsa-miR-423-5p	miR-423-5p (and other miRNAs w/seed GAGGGGC)	-2.65	TargetScan Human	High (predicted)	MKNK2	Cardiac Hypertrophy Signaling (Enhanced),ERK/MAPK Signaling,HIF1α Signaling,p38 MAPK Signaling
hsa-miR-423-5p	miR-423-5p (and other miRNAs w/seed GAGGGGC)	-2.65	TargetScan Human	High (predicted)	ACVR1B	Cardiac Hypertrophy Signaling (Enhanced),Epithelial Adherens Junction Signaling,Factors Promoting Cardiogenesis in Vertebrates,FAT10 Cancer Signaling Pathway,Hepatic Fibrosis Signaling Pathway,Neuroinflammation Signaling Pathway,PPARα/RXRα Activation,Senescence Pathway,T Cell Exhaustion Signaling Pathway,TGF-β Signaling,Th1 and Th2 Activation Pathway,Th2 Pathway,Wnt/β-catenin Signaling
hsa-miR-423-5p	miR-423-5p (and other miRNAs w/seed GAGGGGC)	-2.65	TargetScan Human	High (predicted)	PKIA	cAMP-mediated signaling,Cardiac β-adrenergic Signaling
hsa-miR-423-5p	miR-423-5p (and other miRNAs w/seed GAGGGGC)	-2.65	TargetScan Human	High (predicted)	FOXM1	Breast Cancer Regulation by Stathmin1,HOTAIR Regulatory Pathway
hsa-miR-423-5p	miR-423-5p (and other miRNAs w/seed GAGGGGC)	-2.65	TargetScan Human	High (predicted)	PTGFR	Breast Cancer Regulation by Stathmin1,CREB Signaling in Neurons,Eicosanoid Signaling
hsa-miR-423-5p	miR-423-5p (and other miRNAs w/seed GAGGGGC)	-2.65	TargetScan Human	High (predicted)	ADGRB2	Breast Cancer Regulation by Stathmin1,CREB Signaling in Neurons
hsa-miR-423-5p	miR-423-5p (and other miRNAs w/seed GAGGGGC)	-2.65	TargetScan Human	High (predicted)	ADGRL1	Breast Cancer Regulation by Stathmin1,CREB Signaling in Neurons
hsa-miR-423-5p	miR-423-5p (and other miRNAs w/seed GAGGGGC)	-2.65	TargetScan Human	High (predicted)	CELSR2	Breast Cancer Regulation by Stathmin1,CREB Signaling in Neurons
hsa-miR-423-5p	miR-423-5p (and other miRNAs w/seed GAGGGGC)	-2.65	TargetScan Human	High (predicted)	GPR173	Breast Cancer Regulation by Stathmin1,CREB Signaling in Neurons
hsa-miR-423-5p	miR-423-5p (and other miRNAs w/seed GAGGGGC)	-2.65	TargetScan Human	High (predicted)	GPR20	Breast Cancer Regulation by Stathmin1,CREB Signaling in Neurons
hsa-miR-423-5p	miR-423-5p (and other miRNAs w/seed GAGGGGC)	-2.65	TargetScan Human	High (predicted)	GPR89A/GPR89B	Breast Cancer Regulation by Stathmin1,CREB Signaling in Neurons
hsa-miR-423-5p	miR-423-5p (and other miRNAs w/seed GAGGGGC)	-2.65	TargetScan Human	High (predicted)	NPFFR1	Breast Cancer Regulation by Stathmin1,CREB Signaling in Neurons
hsa-miR-423-5p	miR-423-5p (and other miRNAs w/seed GAGGGGC)	-2.65	TargetScan Human	High (predicted)	NTSR1	Breast Cancer Regulation by Stathmin1,CREB Signaling in Neurons
hsa-miR-423-5p	miR-423-5p (and other miRNAs w/seed GAGGGGC)	-2.65	TargetScan Human	High (predicted)	HRH2	Breast Cancer Regulation by Stathmin1,cAMP-mediated signaling,CREB Signaling in Neurons,G-Protein Coupled Receptor Signaling,Granulocyte Adhesion and Diapedesis,Gαs Signaling
hsa-miR-423-5p	miR-423-5p (and other miRNAs w/seed GAGGGGC)	-2.65	TargetScan Human	High (predicted)	GLP1R	Breast Cancer Regulation by Stathmin1,cAMP-mediated signaling,CREB Signaling in Neurons,G-Protein Coupled Receptor Signaling,GPCR-Mediated Integration of Enteroendocrine Signaling Exemplified by an L Cell,Gαs Signaling,Insulin Secretion Signaling Pathway
hsa-miR-423-5p	miR-423-5p (and other miRNAs w/seed GAGGGGC)	-2.65	TargetScan Human	High (predicted)	GRM4	Breast Cancer Regulation by Stathmin1,cAMP-mediated signaling,CREB Signaling in Neurons,G-Protein Coupled Receptor Signaling,Glutamate Receptor Signaling,Gαi Signaling,Neuropathic Pain Signaling In Dorsal Horn Neurons,Synaptic Long Term Depression,Synaptic Long Term Potentiation,Synaptogenesis Signaling Pathway
hsa-miR-423-5p	miR-423-5p (and other miRNAs w/seed GAGGGGC)	-2.65	TargetScan Human	High (predicted)	BCKDHB	Branched-chain α-keto acid Dehydrogenase Complex,Valine Degradation I
hsa-miR-423-5p	miR-423-5p (and other miRNAs w/seed GAGGGGC)	-2.65	TargetScan Human	High (predicted)	PA2G4	Bladder Cancer Signaling,Cell Cycle: G1/S Checkpoint Regulation,Chronic Myeloid Leukemia Signaling,Coronavirus Pathogenesis Pathway,Cyclins and Cell Cycle Regulation,Glioma Signaling,Molecular Mechanisms of Cancer,Non-Small Cell Lung Cancer Signaling,Ovarian Cancer Signaling,Pancreatic Adenocarcinoma Signaling,Prostate Cancer Signaling,Small Cell Lung Cancer Signaling
hsa-miR-423-5p	miR-423-5p (and other miRNAs w/seed GAGGGGC)	-2.65	TargetScan Human	High (predicted)	LDB1	BEX2 Signaling Pathway
hsa-miR-423-5p	miR-423-5p (and other miRNAs w/seed GAGGGGC)	-2.65	TargetScan Human	High (predicted)	POU2F2	B Cell Receptor Signaling
hsa-miR-423-5p	miR-423-5p (and other miRNAs w/seed GAGGGGC)	-2.65	TargetScan Human	High (predicted)	NRP1	Axonal Guidance Signaling,Semaphorin Neuronal Repulsive Signaling Pathway,Semaphorin Signaling in Neurons,VEGF Family Ligand-Receptor Interactions
hsa-miR-423-5p	miR-423-5p (and other miRNAs w/seed GAGGGGC)	-2.65	TargetScan Human	High (predicted)	NTN1	Axonal Guidance Signaling,Netrin Signaling,Protein Kinase A Signaling
hsa-miR-423-5p	miR-423-5p (and other miRNAs w/seed GAGGGGC)	-2.65	TargetScan Human	High (predicted)	EFNB1	Axonal Guidance Signaling,Ephrin B Signaling,Ephrin Receptor Signaling,PCP pathway,Synaptogenesis Signaling Pathway
hsa-miR-423-5p	miR-423-5p (and other miRNAs w/seed GAGGGGC)	-2.65	TargetScan Human	High (predicted)	EFNA2	Axonal Guidance Signaling,Ephrin A Signaling,Ephrin Receptor Signaling,Synaptogenesis Signaling Pathway
hsa-miR-423-5p	miR-423-5p (and other miRNAs w/seed GAGGGGC)	-2.65	TargetScan Human	High (predicted)	WNT3A	Axonal Guidance Signaling,Basal Cell Carcinoma Signaling,Cardiac Hypertrophy Signaling (Enhanced),Colorectal Cancer Metastasis Signaling,Factors Promoting Cardiogenesis in Vertebrates,Glioblastoma Multiforme Signaling,Hepatic Fibrosis Signaling Pathway,HOTAIR Regulatory Pathway,Human Embryonic Stem Cell Pluripotency,Molecular Mechanisms of Cancer,Mouse Embryonic Stem Cell Pluripotency,Osteoarthri…
hsa-miR-423-5p	miR-423-5p (and other miRNAs w/seed GAGGGGC)	-2.65	TargetScan Human	High (predicted)	WNT9B	Axonal Guidance Signaling,Basal Cell Carcinoma Signaling,Cardiac Hypertrophy Signaling (Enhanced),Colorectal Cancer Metastasis Signaling,Factors Promoting Cardiogenesis in Vertebrates,Glioblastoma Multiforme Signaling,Hepatic Fibrosis Signaling Pathway,HOTAIR Regulatory Pathway,Human Embryonic Stem Cell Pluripotency,Molecular Mechanisms of Cancer,Ovarian Cancer Signaling,PCP pathway,Regulation Of…
hsa-miR-423-5p	miR-423-5p (and other miRNAs w/seed GAGGGGC)	-2.65	TargetScan Human	High (predicted)	ADAM30	Axonal Guidance Signaling
hsa-miR-423-5p	miR-423-5p (and other miRNAs w/seed GAGGGGC)	-2.65	TargetScan Human	High (predicted)	ECEL1	Axonal Guidance Signaling
hsa-miR-423-5p	miR-423-5p (and other miRNAs w/seed GAGGGGC)	-2.65	TargetScan Human	High (predicted)	SHANK2	Axonal Guidance Signaling
hsa-miR-423-5p	miR-423-5p (and other miRNAs w/seed GAGGGGC)	-2.65	TargetScan Human	High (predicted)	ATG9B	Autophagy,Sirtuin Signaling Pathway
hsa-miR-423-5p	miR-423-5p (and other miRNAs w/seed GAGGGGC)	-2.65	TargetScan Human	High (predicted)	MAP1LC3A	Autophagy,Sirtuin Signaling Pathway
hsa-miR-423-5p	miR-423-5p (and other miRNAs w/seed GAGGGGC)	-2.65	TargetScan Human	High (predicted)	SQSTM1	Autophagy,FAT10 Signaling Pathway,Ferroptosis Signaling Pathway,NRF2-mediated Oxidative Stress Response,Senescence Pathway
hsa-miR-423-5p	miR-423-5p (and other miRNAs w/seed GAGGGGC)	-2.65	TargetScan Human	High (predicted)	PLEKHM1	Autophagy
hsa-miR-423-5p	miR-423-5p (and other miRNAs w/seed GAGGGGC)	-2.65	TargetScan Human	High (predicted)	TFEB	Autophagy
hsa-miR-423-5p	miR-423-5p (and other miRNAs w/seed GAGGGGC)	-2.65	TargetScan Human	High (predicted)	APOC2	Atherosclerosis Signaling,Clathrin-mediated Endocytosis Signaling,FXR/RXR Activation,IL-12 Signaling and Production in Macrophages,LPS/IL-1 Mediated Inhibition of RXR Function,LXR/RXR Activation,Maturity Onset Diabetes of Young (MODY) Signaling,Production of Nitric Oxide and Reactive Oxygen Species in Macrophages
hsa-miR-423-5p	miR-423-5p (and other miRNAs w/seed GAGGGGC)	-2.65	TargetScan Human	High (predicted)	TAF1C	Assembly of RNA Polymerase I Complex
hsa-miR-423-5p	miR-423-5p (and other miRNAs w/seed GAGGGGC)	-2.65	TargetScan Human	High (predicted)	GSTM4	Aryl Hydrocarbon Receptor Signaling,Glutathione-mediated Detoxification,Leukotriene Biosynthesis,LPS/IL-1 Mediated Inhibition of RXR Function,NRF2-mediated Oxidative Stress Response,Xenobiotic Metabolism AHR Signaling Pathway,Xenobiotic Metabolism CAR Signaling Pathway,Xenobiotic Metabolism General Signaling Pathway,Xenobiotic Metabolism PXR Signaling Pathway,Xenobiotic Metabolism Signaling
hsa-miR-423-5p	miR-423-5p (and other miRNAs w/seed GAGGGGC)	-2.65	TargetScan Human	High (predicted)	CTSD	Aryl Hydrocarbon Receptor Signaling,Ceramide Signaling,Huntington's Disease Signaling,Phagosome Maturation,Thyroid Hormone Biosynthesis
hsa-miR-423-5p	miR-423-5p (and other miRNAs w/seed GAGGGGC)	-2.65	TargetScan Human	High (predicted)	NFIC	Aryl Hydrocarbon Receptor Signaling
hsa-miR-423-5p	miR-423-5p (and other miRNAs w/seed GAGGGGC)	-2.65	TargetScan Human	High (predicted)	NFIX	Aryl Hydrocarbon Receptor Signaling
hsa-miR-423-5p	miR-423-5p (and other miRNAs w/seed GAGGGGC)	-2.65	TargetScan Human	High (predicted)	PYCR2	Arginine Degradation VI (Arginase 2 Pathway),Proline Biosynthesis I,Proline Biosynthesis II (from Arginine)
hsa-miR-423-5p	miR-423-5p (and other miRNAs w/seed GAGGGGC)	-2.65	TargetScan Human	High (predicted)	MEF2D	Apelin Endothelial Signaling Pathway,Calcium Signaling,Calcium-induced T Lymphocyte Apoptosis,Cardiac Hypertrophy Signaling,Cardiac Hypertrophy Signaling (Enhanced),Cholecystokinin/Gastrin-mediated Signaling,Corticotropin Releasing Hormone Signaling,ERK5 Signaling,Gα12/13 Signaling,Nur77 Signaling in T Lymphocytes,p38 MAPK Signaling,Phospholipase C Signaling,Role of NFAT in Cardiac Hypertrophy,Ro…
hsa-miR-423-5p	miR-423-5p (and other miRNAs w/seed GAGGGGC)	-2.65	TargetScan Human	High (predicted)	SLC9A8	Apelin Cardiomyocyte Signaling Pathway
hsa-miR-423-5p	miR-423-5p (and other miRNAs w/seed GAGGGGC)	-2.65	TargetScan Human	High (predicted)	NOX4	Apelin Adipocyte Signaling Pathway,EIF2 Signaling,Factors Promoting Cardiogenesis in Vertebrates,Ferroptosis Signaling Pathway,fMLP Signaling in Neutrophils,Hepatic Fibrosis Signaling Pathway,HIF1α Signaling,IL-8 Signaling,Neuroinflammation Signaling Pathway,Phagosome Maturation,Rac Signaling,Signaling by Rho Family GTPases
hsa-miR-423-5p	miR-423-5p (and other miRNAs w/seed GAGGGGC)	-2.65	TargetScan Human	High (predicted)	ANGPT4	Angiopoietin Signaling
hsa-miR-423-5p	miR-423-5p (and other miRNAs w/seed GAGGGGC)	-2.65	TargetScan Human	High (predicted)	GLUL	Amyotrophic Lateral Sclerosis Signaling,Glutamate Receptor Signaling,Glutamine Biosynthesis I,Necroptosis Signaling Pathway,Neuroinflammation Signaling Pathway
hsa-miR-423-5p	miR-423-5p (and other miRNAs w/seed GAGGGGC)	-2.65	TargetScan Human	High (predicted)	CASP9	Amyotrophic Lateral Sclerosis Signaling,Angiopoietin Signaling,Apoptosis Signaling,CD27 Signaling in Lymphocytes,Colorectal Cancer Metastasis Signaling,Coronavirus Pathogenesis Pathway,Cytotoxic T Lymphocyte-mediated Apoptosis of Target Cells,Death Receptor Signaling,Dilated Cardiomyopathy Signaling Pathway,Docosahexaenoic Acid (DHA) Signaling,Endocannabinoid Cancer Inhibition Pathway,Endometrial…
hsa-miR-423-5p	miR-423-5p (and other miRNAs w/seed GAGGGGC)	-2.65	TargetScan Human	High (predicted)	CACNA1B	Amyotrophic Lateral Sclerosis Signaling,Androgen Signaling,Calcium Signaling,Cardiac Hypertrophy Signaling,Cardiac Hypertrophy Signaling (Enhanced),Cardiac β-adrenergic Signaling,CCR5 Signaling in Macrophages,Cellular Effects of Sildenafil (Viagra),Corticotropin Releasing Hormone Signaling,CREB Signaling in Neurons,Dilated Cardiomyopathy Signaling Pathway,Dopamine-DARPP32 Feedback in cAMP Signali…
hsa-miR-423-5p	miR-423-5p (and other miRNAs w/seed GAGGGGC)	-2.65	TargetScan Human	High (predicted)	CAPN5	Amyloid Processing,Amyotrophic Lateral Sclerosis Signaling,Apoptosis Signaling,FAK Signaling,Huntington's Disease Signaling,Integrin Signaling,Necroptosis Signaling Pathway,nNOS Signaling in Neurons,Regulation of Cellular Mechanics by Calpain Protease,Senescence Pathway
hsa-miR-423-5p	miR-423-5p (and other miRNAs w/seed GAGGGGC)	-2.65	TargetScan Human	High (predicted)	RAB3A	AMPK Signaling,Synaptogenesis Signaling Pathway
hsa-miR-423-5p	miR-423-5p (and other miRNAs w/seed GAGGGGC)	-2.65	TargetScan Human	High (predicted)	PFKFB3	AMPK Signaling,Sirtuin Signaling Pathway
hsa-miR-423-5p	miR-423-5p (and other miRNAs w/seed GAGGGGC)	-2.65	TargetScan Human	High (predicted)	DPF1	AMPK Signaling,Glucocorticoid Receptor Signaling,Hereditary Breast Cancer Signaling,RAR Activation,Role of BRCA1 in DNA Damage Response
hsa-miR-423-5p	miR-423-5p (and other miRNAs w/seed GAGGGGC)	-2.65	TargetScan Human	High (predicted)	CHRND	AMPK Signaling,Calcium Signaling,eNOS Signaling
hsa-miR-423-5p	miR-423-5p (and other miRNAs w/seed GAGGGGC)	-2.65	TargetScan Human	High (predicted)	CDKN1A	AMPK Signaling,Antiproliferative Role of Somatostatin Receptor 2,Aryl Hydrocarbon Receptor Signaling,ATM Signaling,BAG2 Signaling Pathway,BEX2 Signaling Pathway,Bladder Cancer Signaling,Cell Cycle: G1/S Checkpoint Regulation,Cell Cycle: G2/M DNA Damage Checkpoint Regulation,Chronic Myeloid Leukemia Signaling,Cyclins and Cell Cycle Regulation,Endocannabinoid Cancer Inhibition Pathway,Estrogen Rece…
hsa-miR-423-5p	miR-423-5p (and other miRNAs w/seed GAGGGGC)	-2.65	TargetScan Human	High (predicted)	CSF1	Altered T Cell and B Cell Signaling in Rheumatoid Arthritis,Atherosclerosis Signaling,Hematopoiesis from Multipotent Stem Cells,Hematopoiesis from Pluripotent Stem Cells,Hepatic Fibrosis / Hepatic Stellate Cell Activation,Macropinocytosis Signaling,MSP-RON Signaling Pathway,Role of Macrophages, Fibroblasts and Endothelial Cells in Rheumatoid Arthritis,Role of Osteoblasts, Osteoclasts and Chondroc…
hsa-miR-423-5p	miR-423-5p (and other miRNAs w/seed GAGGGGC)	-2.65	TargetScan Human	High (predicted)	HSPA12A	Aldosterone Signaling in Epithelial Cells,Protein Ubiquitination Pathway
hsa-miR-423-5p	miR-423-5p (and other miRNAs w/seed GAGGGGC)	-2.65	TargetScan Human	High (predicted)	HSPA1L	Aldosterone Signaling in Epithelial Cells,BAG2 Signaling Pathway,eNOS Signaling,Glucocorticoid Receptor Signaling,HIF1α Signaling,Huntington's Disease Signaling,Natural Killer Cell Signaling,Protein Ubiquitination Pathway,Role of PKR in Interferon Induction and Antiviral Response,Unfolded protein response
hsa-miR-423-5p	miR-423-5p (and other miRNAs w/seed GAGGGGC)	-2.65	TargetScan Human	High (predicted)	LCN8	Airway Pathology in Chronic Obstructive Pulmonary Disease
hsa-miR-423-5p	miR-423-5p (and other miRNAs w/seed GAGGGGC)	-2.65	TargetScan Human	High (predicted)	IL17A	Airway Inflammation in Asthma,Airway Pathology in Chronic Obstructive Pulmonary Disease,Altered T Cell and B Cell Signaling in Rheumatoid Arthritis,Cardiac Hypertrophy Signaling (Enhanced),Differential Regulation of Cytokine Production in Intestinal Epithelial Cells by IL-17A and IL-17F,Differential Regulation of Cytokine Production in Macrophages and T Helper Cells by IL-17A and IL-17F,Erythropo…
hsa-miR-423-5p	miR-423-5p (and other miRNAs w/seed GAGGGGC)	-2.65	TargetScan Human	High (predicted)	PRG2	Airway Inflammation in Asthma
hsa-miR-423-5p	miR-423-5p (and other miRNAs w/seed GAGGGGC)	-2.65	TargetScan Human	High (predicted)	CLDN23	Agranulocyte Adhesion and Diapedesis,Granulocyte Adhesion and Diapedesis,Leukocyte Extravasation Signaling,Sertoli Cell-Sertoli Cell Junction Signaling,Tight Junction Signaling
hsa-miR-423-5p	miR-423-5p (and other miRNAs w/seed GAGGGGC)	-2.65	TargetScan Human	High (predicted)	CXCR5	Agranulocyte Adhesion and Diapedesis,Granulocyte Adhesion and Diapedesis,IL-7 Signaling Pathway,NF-κB Activation by Viruses,T Helper Cell Differentiation
hsa-miR-423-5p	miR-423-5p (and other miRNAs w/seed GAGGGGC)	-2.65	TargetScan Human	High (predicted)	CCL22	Agranulocyte Adhesion and Diapedesis,Granulocyte Adhesion and Diapedesis,IL-17 Signaling
hsa-miR-423-5p	miR-423-5p (and other miRNAs w/seed GAGGGGC)	-2.65	TargetScan Human	High (predicted)	CXCL16	Agranulocyte Adhesion and Diapedesis,Granulocyte Adhesion and Diapedesis
hsa-miR-423-5p	miR-423-5p (and other miRNAs w/seed GAGGGGC)	-2.65	TargetScan Human	High (predicted)	SELL	Agranulocyte Adhesion and Diapedesis,Granulocyte Adhesion and Diapedesis
hsa-miR-423-5p	miR-423-5p (and other miRNAs w/seed GAGGGGC)	-2.65	TargetScan Human	High (predicted)	GNAI2	Agranulocyte Adhesion and Diapedesis,AMPK Signaling,Androgen Signaling,Apelin Adipocyte Signaling Pathway,Apelin Cardiomyocyte Signaling Pathway,Apelin Endothelial Signaling Pathway,Apelin Muscle Signaling Pathway,Axonal Guidance Signaling,cAMP-mediated signaling,Cardiac Hypertrophy Signaling,Cardiac Hypertrophy Signaling (Enhanced),Cardiac β-adrenergic Signaling,CCR3 Signaling in Eosinophils,CCR…
hsa-miR-423-5p	miR-423-5p (and other miRNAs w/seed GAGGGGC)	-2.65	TargetScan Human	High (predicted)	PTK2B	Adrenomedullin signaling pathway,B Cell Receptor Signaling,CCR5 Signaling in Macrophages,Chemokine Signaling,Cholecystokinin/Gastrin-mediated Signaling,ERK/MAPK Signaling,Fcγ Receptor-mediated Phagocytosis in Macrophages and Monocytes,G-Protein Coupled Receptor Signaling,GNRH Signaling,Gα12/13 Signaling,Gαq Signaling,IL-15 Production,IL-2 Signaling,IL-8 Signaling,Leukocyte Extravasation Signaling…
hsa-miR-423-5p	miR-423-5p (and other miRNAs w/seed GAGGGGC)	-2.65	TargetScan Human	High (predicted)	MAPK4	Adrenomedullin signaling pathway,Apelin Adipocyte Signaling Pathway,Apelin Cardiomyocyte Signaling Pathway,CDK5 Signaling,Endocannabinoid Developing Neuron Pathway,Endocannabinoid Neuronal Synapse Pathway,Endothelin-1 Signaling,Inhibition of ARE-Mediated mRNA Degradation Pathway,Neuroinflammation Signaling Pathway,Opioid Signaling Pathway,Senescence Pathway,Sirtuin Signaling Pathway
hsa-miR-423-5p	miR-423-5p (and other miRNAs w/seed GAGGGGC)	-2.65	TargetScan Human	High (predicted)	NPR3	Adrenomedullin signaling pathway,Antiproliferative Role of Somatostatin Receptor 2,cAMP-mediated signaling,Corticotropin Releasing Hormone Signaling,G-Protein Coupled Receptor Signaling,Gap Junction Signaling,Gαi Signaling,Relaxin Signaling,Synaptic Long Term Depression
hsa-miR-423-5p	miR-423-5p (and other miRNAs w/seed GAGGGGC)	-2.65	TargetScan Human	High (predicted)	CALM1 (includes others)	Adrenomedullin signaling pathway,Androgen Signaling,Apelin Endothelial Signaling Pathway,Autophagy,B Cell Receptor Signaling,Calcium Signaling,Calcium-induced T Lymphocyte Apoptosis,cAMP-mediated signaling,Cardiac Hypertrophy Signaling,Cardiac Hypertrophy Signaling (Enhanced),CCR3 Signaling in Eosinophils,CCR5 Signaling in Macrophages,CD28 Signaling in T Helper Cells,Cellular Effects of Sildenafi…
hsa-miR-423-5p	miR-423-5p (and other miRNAs w/seed GAGGGGC)	-2.65	TargetScan Human	High (predicted)	CALML5	Adrenomedullin signaling pathway,Androgen Signaling,Apelin Endothelial Signaling Pathway,Autophagy,B Cell Receptor Signaling,Calcium Signaling,Calcium-induced T Lymphocyte Apoptosis,cAMP-mediated signaling,Cardiac Hypertrophy Signaling,Cardiac Hypertrophy Signaling (Enhanced),CCR3 Signaling in Eosinophils,CCR5 Signaling in Macrophages,CD28 Signaling in T Helper Cells,Cellular Effects of Sildenafi…
hsa-miR-423-5p	miR-423-5p (and other miRNAs w/seed GAGGGGC)	-2.65	TargetScan Human	High (predicted)	SMARCC2	Adrenomedullin signaling pathway,AMPK Signaling,Antiproliferative Role of Somatostatin Receptor 2,Corticotropin Releasing Hormone Signaling,Gap Junction Signaling,Glucocorticoid Receptor Signaling,Hereditary Breast Cancer Signaling,RAR Activation,Relaxin Signaling,Role of BRCA1 in DNA Damage Response,Synaptic Long Term Depression
hsa-miR-423-5p	miR-423-5p (and other miRNAs w/seed GAGGGGC)	-2.65	TargetScan Human	High (predicted)	PRKACA	Adrenomedullin signaling pathway,AMPK Signaling,Amyloid Processing,Androgen Signaling,Apelin Adipocyte Signaling Pathway,Apelin Pancreas Signaling Pathway,Autophagy,Axonal Guidance Signaling,BMP signaling pathway,Breast Cancer Regulation by Stathmin1,Calcium Signaling,cAMP-mediated signaling,Cardiac Hypertrophy Signaling,Cardiac Hypertrophy Signaling (Enhanced),Cardiac β-adrenergic Signaling,CDK5…
hsa-miR-423-5p	miR-423-5p (and other miRNAs w/seed GAGGGGC)	-2.65	TargetScan Human	High (predicted)	PRKAR1B	Adrenomedullin signaling pathway,AMPK Signaling,Amyloid Processing,Androgen Signaling,Apelin Adipocyte Signaling Pathway,Apelin Pancreas Signaling Pathway,Autophagy,Axonal Guidance Signaling,BMP signaling pathway,Breast Cancer Regulation by Stathmin1,Calcium Signaling,cAMP-mediated signaling,Cardiac Hypertrophy Signaling,Cardiac Hypertrophy Signaling (Enhanced),Cardiac β-adrenergic Signaling,CDK5…
hsa-miR-423-5p	miR-423-5p (and other miRNAs w/seed GAGGGGC)	-2.65	TargetScan Human	High (predicted)	TFAP2E	Adrenomedullin signaling pathway
hsa-miR-423-5p	miR-423-5p (and other miRNAs w/seed GAGGGGC)	-2.65	TargetScan Human	High (predicted)	KMT2B	Adipogenesis pathway
hsa-miR-423-5p	miR-423-5p (and other miRNAs w/seed GAGGGGC)	-2.65	TargetScan Human	High (predicted)	PLA2G6	Acyl-CoA Hydrolysis,Antioxidant Action of Vitamin C,Atherosclerosis Signaling,CCR3 Signaling in Eosinophils,Eicosanoid Signaling,Endothelin-1 Signaling,ERK/MAPK Signaling,Fc Epsilon RI Signaling,Fcγ Receptor-mediated Phagocytosis in Macrophages and Monocytes,Glucocorticoid Receptor Signaling,MIF Regulation of Innate Immunity,MIF-mediated Glucocorticoid Regulation,Necroptosis Signaling Pathway,Neu…
hsa-miR-423-5p	miR-423-5p (and other miRNAs w/seed GAGGGGC)	-2.65	TargetScan Human	High (predicted)	SERPIND1	Acute Phase Response Signaling,Coagulation System
hsa-miR-423-5p	miR-423-5p (and other miRNAs w/seed GAGGGGC)	-2.65	TargetScan Human	High (predicted)	NGFR	Acute Phase Response Signaling,Autophagy,Axonal Guidance Signaling,BEX2 Signaling Pathway,Cardiac Hypertrophy Signaling (Enhanced),CDK5 Signaling,Ceramide Signaling,CREB Signaling in Neurons,Dendritic Cell Maturation,Ephrin A Signaling,FAT10 Cancer Signaling Pathway,Granulocyte Adhesion and Diapedesis,Hepatic Cholestasis,Hepatic Fibrosis / Hepatic Stellate Cell Activation,Hepatic Fibrosis Signali…
hsa-miR-423-5p	miR-423-5p (and other miRNAs w/seed GAGGGGC)	-2.65	TargetScan Human	High (predicted)	ORM1	Acute Phase Response Signaling,Airway Pathology in Chronic Obstructive Pulmonary Disease,Atherosclerosis Signaling,Clathrin-mediated Endocytosis Signaling,FXR/RXR Activation,IL-12 Signaling and Production in Macrophages,LXR/RXR Activation,Production of Nitric Oxide and Reactive Oxygen Species in Macrophages
hsa-miR-423-5p	miR-423-5p (and other miRNAs w/seed GAGGGGC)	-2.65	TargetScan Human	High (predicted)	ORM2	Acute Phase Response Signaling,Airway Pathology in Chronic Obstructive Pulmonary Disease,Atherosclerosis Signaling,Clathrin-mediated Endocytosis Signaling,FXR/RXR Activation,IL-12 Signaling and Production in Macrophages,LXR/RXR Activation,Production of Nitric Oxide and Reactive Oxygen Species in Macrophages
hsa-miR-423-5p	miR-423-5p (and other miRNAs w/seed GAGGGGC)	-2.65	TargetScan Human	High (predicted)	PML	Acute Myeloid Leukemia Signaling,p53 Signaling,RAR Activation,Senescence Pathway,Sumoylation Pathway
hsa-miR-423-5p	miR-423-5p (and other miRNAs w/seed GAGGGGC)	-2.65	TargetScan Human	High (predicted)	IDH2	Acute Myeloid Leukemia Signaling,Glioma Signaling,NAD Signaling Pathway,Sirtuin Signaling Pathway
hsa-miR-423-5p	miR-423-5p (and other miRNAs w/seed GAGGGGC)	-2.65	TargetScan Human	High (predicted)	EIF4EBP1	Acute Myeloid Leukemia Signaling,AMPK Signaling,Cardiac Hypertrophy Signaling (Enhanced),ERK/MAPK Signaling,Estrogen Receptor Signaling,FLT3 Signaling in Hematopoietic Progenitor Cells,HIF1α Signaling,IL-8 Signaling,Insulin Receptor Signaling,Insulin Secretion Signaling Pathway,mTOR Signaling,PI3K/AKT Signaling,Regulation of eIF4 and p70S6K Signaling,Senescence Pathway,Synaptogenesis Signaling Pa…
hsa-miR-423-5p	miR-423-5p (and other miRNAs w/seed GAGGGGC)	-2.65	TargetScan Human	High (predicted)	ADAR	Activation of IRF by Cytosolic Pattern Recognition Receptors
hsa-miR-423-5p	miR-423-5p (and other miRNAs w/seed GAGGGGC)	-2.65	TargetScan Human	High (predicted)	IQGAP3	Actin Cytoskeleton Signaling,Cdc42 Signaling,Rac Signaling
hsa-miR-423-5p	miR-423-5p (and other miRNAs w/seed GAGGGGC)	-2.65	TargetScan Human	High (predicted)	ARHGEF4	Actin Cytoskeleton Signaling,Breast Cancer Regulation by Stathmin1,Molecular Mechanisms of Cancer,Phospholipase C Signaling,Reelin Signaling in Neurons,RhoGDI Signaling,Signaling by Rho Family GTPases,Thrombin Signaling
hsa-miR-423-5p	miR-423-5p (and other miRNAs w/seed GAGGGGC)	-2.65	TargetScan Human	High (predicted)	LIMK1	Actin Cytoskeleton Signaling,Axonal Guidance Signaling,CCR3 Signaling in Eosinophils,Cdc42 Signaling,Chemokine Signaling,Death Receptor Signaling,Ephrin A Signaling,Ephrin B Signaling,Ephrin Receptor Signaling,Estrogen Receptor Signaling,Germ Cell-Sertoli Cell Junction Signaling,IL-8 Signaling,Natural Killer Cell Signaling,PAK Signaling,Pyridoxal 5'-phosphate Salvage Pathway,Rac Signaling,Reelin …
hsa-miR-423-5p	miR-423-5p (and other miRNAs w/seed GAGGGGC)	-2.65	TargetScan Human	High (predicted)	CRK	Actin Cytoskeleton Signaling,Angiopoietin Signaling,Axonal Guidance Signaling,Chronic Myeloid Leukemia Signaling,CXCR4 Signaling,Ephrin Receptor Signaling,Epithelial Adherens Junction Signaling,ERK/MAPK Signaling,FAK Signaling,Fcγ Receptor-mediated Phagocytosis in Macrophages and Monocytes,FGF Signaling,Insulin Receptor Signaling,Integrin Signaling,Leukocyte Extravasation Signaling,Melanocyte Dev…
hsa-miR-423-5p	miR-423-5p (and other miRNAs w/seed GAGGGGC)	-2.65	TargetScan Human	High (predicted)	SLC9A1	Actin Cytoskeleton Signaling,Aldosterone Signaling in Epithelial Cells,Apelin Cardiomyocyte Signaling Pathway,Signaling by Rho Family GTPases
hsa-miR-423-5p	miR-423-5p (and other miRNAs w/seed GAGGGGC)	-2.65	TargetScan Human	High (predicted)	SHC1	Actin Cytoskeleton Signaling,Acute Phase Response Signaling,Adrenomedullin signaling pathway,Androgen Signaling,Axonal Guidance Signaling,B Cell Receptor Signaling,Breast Cancer Regulation by Stathmin1,Cholecystokinin/Gastrin-mediated Signaling,CREB Signaling in Neurons,EGF Signaling,EIF2 Signaling,Endothelin-1 Signaling,Ephrin Receptor Signaling,ErbB Signaling,ErbB2-ErbB3 Signaling,ErbB4 Signali…
hsa-miR-423-5p	miR-423-5p (and other miRNAs w/seed GAGGGGC)	-2.65	TargetScan Human	High (predicted)	ARPC5	Actin Cytoskeleton Signaling,Actin Nucleation by ARP-WASP Complex,Axonal Guidance Signaling,CD28 Signaling in T Helper Cells,Cdc42 Signaling,Clathrin-mediated Endocytosis Signaling,Corticotropin Releasing Hormone Signaling,Ephrin Receptor Signaling,Epithelial Adherens Junction Signaling,Fcγ Receptor-mediated Phagocytosis in Macrophages and Monocytes,fMLP Signaling in Neutrophils,Integrin Signalin…
hsa-miR-423-5p	miR-423-5p (and other miRNAs w/seed GAGGGGC)	-2.65	TargetScan Human	High (predicted)	RAC2	Actin Cytoskeleton Signaling,Actin Nucleation by ARP-WASP Complex,Agrin Interactions at Neuromuscular Junction,Apelin Adipocyte Signaling Pathway,Axonal Guidance Signaling,B Cell Receptor Signaling,Breast Cancer Regulation by Stathmin1,Cardiac Hypertrophy Signaling,Cholecystokinin/Gastrin-mediated Signaling,Colorectal Cancer Metastasis Signaling,CXCR4 Signaling,Endocannabinoid Developing Neuron P…
hsa-miR-423-5p	miR-423-5p (and other miRNAs w/seed GAGGGGC)	-2.65	TargetScan Human	High (predicted)	PRXL2B	Acetone Degradation I (to Methylglyoxal),Methylglyoxal Degradation III,Stearate Biosynthesis I (Animals)
hsa-miR-423-5p	miR-423-5p (and other miRNAs w/seed GAGGGGC)	-2.65	TargetScan Human	High (predicted)	PFAS	5-aminoimidazole Ribonucleotide Biosynthesis I,Purine Nucleotides De Novo Biosynthesis II
hsa-miR-423-5p	miR-423-5p (and other miRNAs w/seed GAGGGGC)	-2.65	TargetScan Human	High (predicted)	ALDH4A1	4-hydroxyproline Degradation I,Arginine Degradation I (Arginase Pathway),Aryl Hydrocarbon Receptor Signaling,Dopamine Degradation,Ethanol Degradation II,Ethanol Degradation IV,Fatty Acid α-oxidation,Histamine Degradation,LPS/IL-1 Mediated Inhibition of RXR Function,Noradrenaline and Adrenaline Degradation,Oxidative Ethanol Degradation III,Proline Degradation,Putrescine Degradation III,Serotonin D…
hsa-miR-423-5p	miR-423-5p (and other miRNAs w/seed GAGGGGC)	-2.65	TargetScan Human	High (predicted)	THTPA	3-phosphoinositide Biosynthesis,3-phosphoinositide Degradation,D-myo-inositol (1,4,5,6)-Tetrakisphosphate Biosynthesis,D-myo-inositol (3,4,5,6)-tetrakisphosphate Biosynthesis,D-myo-inositol-5-phosphate Metabolism,Superpathway of Inositol Phosphate Compounds
hsa-miR-423-5p	miR-423-5p (and other miRNAs w/seed GAGGGGC)	-2.65	TargetScan Human	High (predicted)	PDXP	3-phosphoinositide Biosynthesis,3-phosphoinositide Degradation,D-myo-inositol (1,4,5,6)-Tetrakisphosphate Biosynthesis,D-myo-inositol (3,4,5,6)-tetrakisphosphate Biosynthesis,D-myo-inositol-5-phosphate Metabolism,Role of Tissue Factor in Cancer,Superpathway of Inositol Phosphate Compounds
hsa-miR-423-5p	miR-423-5p (and other miRNAs w/seed GAGGGGC)	-2.65	TargetScan Human	High (predicted)	DUSP8	3-phosphoinositide Biosynthesis,3-phosphoinositide Degradation,D-myo-inositol (1,4,5,6)-Tetrakisphosphate Biosynthesis,D-myo-inositol (3,4,5,6)-tetrakisphosphate Biosynthesis,D-myo-inositol-5-phosphate Metabolism,Protein Kinase A Signaling,SAPK/JNK Signaling,Superpathway of Inositol Phosphate Compounds
hsa-miR-423-5p	miR-423-5p (and other miRNAs w/seed GAGGGGC)	-2.65	TargetScan Human	High (predicted)	PDCD1	3-phosphoinositide Biosynthesis,3-phosphoinositide Degradation,D-myo-inositol (1,4,5,6)-Tetrakisphosphate Biosynthesis,D-myo-inositol (3,4,5,6)-tetrakisphosphate Biosynthesis,D-myo-inositol-5-phosphate Metabolism,PD-1, PD-L1 cancer immunotherapy pathway,Superpathway of Inositol Phosphate Compounds,Systemic Lupus Erythematosus In B Cell Signaling Pathway,T Cell Exhaustion Signaling Pathway
hsa-miR-423-5p	miR-423-5p (and other miRNAs w/seed GAGGGGC)	-2.65	TargetScan Human	High (predicted)	PTPA	3-phosphoinositide Biosynthesis,3-phosphoinositide Degradation,AMPK Signaling,ATM Signaling,Autophagy,BEX2 Signaling Pathway,Breast Cancer Regulation by Stathmin1,Cardiac β-adrenergic Signaling,CDK5 Signaling,Cell Cycle Regulation by BTG Family Proteins,Ceramide Signaling,CTLA4 Signaling in Cytotoxic T Lymphocytes,Cyclins and Cell Cycle Regulation,D-myo-inositol (1,4,5,6)-Tetrakisphosphate Biosyn…
hsa-miR-423-5p	miR-423-5p (and other miRNAs w/seed GAGGGGC)	-2.65	TargetScan Human	High (predicted)	OGDH	2-ketoglutarate Dehydrogenase Complex,Maturity Onset Diabetes of Young (MODY) Signaling,Mitochondrial Dysfunction,TCA Cycle II (Eukaryotic)
hsa-miR-423-5p	miR-423-5p (and other miRNAs w/seed GAGGGGC)	-2.65	TargetScan Human	High (predicted)	INPPL1	1D-myo-inositol Hexakisphosphate Biosynthesis II (Mammalian),3-phosphoinositide Biosynthesis,3-phosphoinositide Degradation,B Cell Receptor Signaling,D-myo-inositol (1,3,4)-trisphosphate Biosynthesis,D-myo-inositol (1,4,5)-trisphosphate Degradation,D-myo-inositol (1,4,5,6)-Tetrakisphosphate Biosynthesis,D-myo-inositol (3,4,5,6)-tetrakisphosphate Biosynthesis,D-myo-inositol-5-phosphate Metabolism,…
hsa-miR-423-5p	miR-423-5p (and other miRNAs w/seed GAGGGGC)	-2.65	TargetScan Human	High (predicted)	TUBB6	14-3-3-mediated Signaling,Axonal Guidance Signaling,Breast Cancer Regulation by Stathmin1,Coronavirus Replication Pathway,Epithelial Adherens Junction Signaling,Gap Junction Signaling,Germ Cell-Sertoli Cell Junction Signaling,Phagosome Maturation,Remodeling of Epithelial Adherens Junctions,Sertoli Cell-Sertoli Cell Junction Signaling
hsa-miR-423-5p	miR-423-5p (and other miRNAs w/seed GAGGGGC)	-2.65	TargetScan Human	High (predicted)	TP73	14-3-3-mediated Signaling,Aryl Hydrocarbon Receptor Signaling,ATM Signaling,p53 Signaling,Sirtuin Signaling Pathway
hsa-miR-423-5p	miR-423-5p (and other miRNAs w/seed GAGGGGC)	-2.65	TargetScan Human	High (predicted)	PLCB1	14-3-3-mediated Signaling,Adrenomedullin signaling pathway,Aldosterone Signaling in Epithelial Cells,Antioxidant Action of Vitamin C,Apelin Cardiomyocyte Signaling Pathway,Apelin Endothelial Signaling Pathway,Axonal Guidance Signaling,Breast Cancer Regulation by Stathmin1,Cardiac Hypertrophy Signaling,Cardiac Hypertrophy Signaling (Enhanced),CCR3 Signaling in Eosinophils,Cellular Effects of Silde…
hsa-miR-423-5p	miR-423-5p (and other miRNAs w/seed GAGGGGC)	-2.65	TargetScan Human	High (predicted)	MAPK3	14-3-3-mediated Signaling,4-1BB Signaling in T Lymphocytes,Actin Cytoskeleton Signaling,Acute Myeloid Leukemia Signaling,Acute Phase Response Signaling,Adrenomedullin signaling pathway,Agrin Interactions at Neuromuscular Junction,Aldosterone Signaling in Epithelial Cells,Amyloid Processing,Androgen Signaling,Antioxidant Action of Vitamin C,Antiproliferative Role of Somatostatin Receptor 2,Apelin …
hsa-miR-423-5p	miR-423-5p (and other miRNAs w/seed GAGGGGC)	-2.65	TargetScan Human	High (predicted)	ABCF2
hsa-miR-423-5p	miR-423-5p (and other miRNAs w/seed GAGGGGC)	-2.65	TargetScan Human	High (predicted)	ACADS
hsa-miR-423-5p	miR-423-5p (and other miRNAs w/seed GAGGGGC)	-2.65	TargetScan Human	High (predicted)	ACTL7A
hsa-miR-423-5p	miR-423-5p (and other miRNAs w/seed GAGGGGC)	-2.65	TargetScan Human	High (predicted)	ADCK1
hsa-miR-423-5p	miR-423-5p (and other miRNAs w/seed GAGGGGC)	-2.65	TargetScan Human	High (predicted)	ADM2
hsa-miR-423-5p	miR-423-5p (and other miRNAs w/seed GAGGGGC)	-2.65	TargetScan Human	High (predicted)	AGAP3
hsa-miR-423-5p	miR-423-5p (and other miRNAs w/seed GAGGGGC)	-2.65	TargetScan Human	High (predicted)	AHDC1
hsa-miR-423-5p	miR-423-5p (and other miRNAs w/seed GAGGGGC)	-2.65	TargetScan Human	High (predicted)	ALKBH5
hsa-miR-423-5p	miR-423-5p (and other miRNAs w/seed GAGGGGC)	-2.65	TargetScan Human	High (predicted)	ANKRD2
hsa-miR-423-5p	miR-423-5p (and other miRNAs w/seed GAGGGGC)	-2.65	TargetScan Human	High (predicted)	ANKRD52
hsa-miR-423-5p	miR-423-5p (and other miRNAs w/seed GAGGGGC)	-2.65	TargetScan Human	High (predicted)	ARC
hsa-miR-423-5p	miR-423-5p (and other miRNAs w/seed GAGGGGC)	-2.65	TargetScan Human	High (predicted)	ARHGAP17
hsa-miR-423-5p	miR-423-5p (and other miRNAs w/seed GAGGGGC)	-2.65	TargetScan Human	High (predicted)	ARL5C
hsa-miR-423-5p	miR-423-5p (and other miRNAs w/seed GAGGGGC)	-2.65	TargetScan Human	High (predicted)	ASB14
hsa-miR-423-5p	miR-423-5p (and other miRNAs w/seed GAGGGGC)	-2.65	TargetScan Human	High (predicted)	ASB16
hsa-miR-423-5p	miR-423-5p (and other miRNAs w/seed GAGGGGC)	-2.65	TargetScan Human	High (predicted)	ASB2
hsa-miR-423-5p	miR-423-5p (and other miRNAs w/seed GAGGGGC)	-2.65	TargetScan Human	High (predicted)	ATCAY
hsa-miR-423-5p	miR-423-5p (and other miRNAs w/seed GAGGGGC)	-2.65	TargetScan Human	High (predicted)	ATF7-NPFF
hsa-miR-423-5p	miR-423-5p (and other miRNAs w/seed GAGGGGC)	-2.65	TargetScan Human	High (predicted)	ATN1
hsa-miR-423-5p	miR-423-5p (and other miRNAs w/seed GAGGGGC)	-2.65	TargetScan Human	High (predicted)	ATXN7L3
hsa-miR-423-5p	miR-423-5p (and other miRNAs w/seed GAGGGGC)	-2.65	TargetScan Human	High (predicted)	AWAT1
hsa-miR-423-5p	miR-423-5p (and other miRNAs w/seed GAGGGGC)	-2.65	TargetScan Human	High (predicted)	B3GNT7
hsa-miR-423-5p	miR-423-5p (and other miRNAs w/seed GAGGGGC)	-2.65	TargetScan Human	High (predicted)	B4GALNT1
hsa-miR-423-5p	miR-423-5p (and other miRNAs w/seed GAGGGGC)	-2.65	TargetScan Human	High (predicted)	B4GALT3
hsa-miR-423-5p	miR-423-5p (and other miRNAs w/seed GAGGGGC)	-2.65	TargetScan Human	High (predicted)	BBS5
hsa-miR-423-5p	miR-423-5p (and other miRNAs w/seed GAGGGGC)	-2.65	TargetScan Human	High (predicted)	BCL9L
hsa-miR-423-5p	miR-423-5p (and other miRNAs w/seed GAGGGGC)	-2.65	TargetScan Human	High (predicted)	BEND3
hsa-miR-423-5p	miR-423-5p (and other miRNAs w/seed GAGGGGC)	-2.65	TargetScan Human	High (predicted)	BGN
hsa-miR-423-5p	miR-423-5p (and other miRNAs w/seed GAGGGGC)	-2.65	TargetScan Human	High (predicted)	BHMG1
hsa-miR-423-5p	miR-423-5p (and other miRNAs w/seed GAGGGGC)	-2.65	TargetScan Human	High (predicted)	BICDL1
hsa-miR-423-5p	miR-423-5p (and other miRNAs w/seed GAGGGGC)	-2.65	TargetScan Human	High (predicted)	BICRA
hsa-miR-423-5p	miR-423-5p (and other miRNAs w/seed GAGGGGC)	-2.65	TargetScan Human	High (predicted)	BMF
hsa-miR-423-5p	miR-423-5p (and other miRNAs w/seed GAGGGGC)	-2.65	TargetScan Human	High (predicted)	BRMS1
hsa-miR-423-5p	miR-423-5p (and other miRNAs w/seed GAGGGGC)	-2.65	TargetScan Human	High (predicted)	BSN
hsa-miR-423-5p	miR-423-5p (and other miRNAs w/seed GAGGGGC)	-2.65	TargetScan Human	High (predicted)	BTBD19
hsa-miR-423-5p	miR-423-5p (and other miRNAs w/seed GAGGGGC)	-2.65	TargetScan Human	High (predicted)	BTBD9
hsa-miR-423-5p	miR-423-5p (and other miRNAs w/seed GAGGGGC)	-2.65	TargetScan Human	High (predicted)	C10orf105
hsa-miR-423-5p	miR-423-5p (and other miRNAs w/seed GAGGGGC)	-2.65	TargetScan Human	High (predicted)	C11orf87
hsa-miR-423-5p	miR-423-5p (and other miRNAs w/seed GAGGGGC)	-2.65	TargetScan Human	High (predicted)	C19orf54
hsa-miR-423-5p	miR-423-5p (and other miRNAs w/seed GAGGGGC)	-2.65	TargetScan Human	High (predicted)	C1QTNF6
hsa-miR-423-5p	miR-423-5p (and other miRNAs w/seed GAGGGGC)	-2.65	TargetScan Human	High (predicted)	C1QTNF8
hsa-miR-423-5p	miR-423-5p (and other miRNAs w/seed GAGGGGC)	-2.65	TargetScan Human	High (predicted)	C20orf27
hsa-miR-423-5p	miR-423-5p (and other miRNAs w/seed GAGGGGC)	-2.65	TargetScan Human	High (predicted)	C3orf56
hsa-miR-423-5p	miR-423-5p (and other miRNAs w/seed GAGGGGC)	-2.65	TargetScan Human	High (predicted)	C6orf223
hsa-miR-423-5p	miR-423-5p (and other miRNAs w/seed GAGGGGC)	-2.65	TargetScan Human	High (predicted)	C7orf65
hsa-miR-423-5p	miR-423-5p (and other miRNAs w/seed GAGGGGC)	-2.65	TargetScan Human	High (predicted)	C9orf139
hsa-miR-423-5p	miR-423-5p (and other miRNAs w/seed GAGGGGC)	-2.65	TargetScan Human	High (predicted)	C9orf62
hsa-miR-423-5p	miR-423-5p (and other miRNAs w/seed GAGGGGC)	-2.65	TargetScan Human	High (predicted)	CACFD1
hsa-miR-423-5p	miR-423-5p (and other miRNAs w/seed GAGGGGC)	-2.65	TargetScan Human	High (predicted)	CACTIN
hsa-miR-423-5p	miR-423-5p (and other miRNAs w/seed GAGGGGC)	-2.65	TargetScan Human	High (predicted)	CADM3
hsa-miR-423-5p	miR-423-5p (and other miRNAs w/seed GAGGGGC)	-2.65	TargetScan Human	High (predicted)	CALN1
hsa-miR-423-5p	miR-423-5p (and other miRNAs w/seed GAGGGGC)	-2.65	TargetScan Human	High (predicted)	CASKIN2
hsa-miR-423-5p	miR-423-5p (and other miRNAs w/seed GAGGGGC)	-2.65	TargetScan Human	High (predicted)	CBFA2T3
hsa-miR-423-5p	miR-423-5p (and other miRNAs w/seed GAGGGGC)	-2.65	TargetScan Human	High (predicted)	CBX6
hsa-miR-423-5p	miR-423-5p (and other miRNAs w/seed GAGGGGC)	-2.65	TargetScan Human	High (predicted)	CC2D1A
hsa-miR-423-5p	miR-423-5p (and other miRNAs w/seed GAGGGGC)	-2.65	TargetScan Human	High (predicted)	CCDC106
hsa-miR-423-5p	miR-423-5p (and other miRNAs w/seed GAGGGGC)	-2.65	TargetScan Human	High (predicted)	CCDC130
hsa-miR-423-5p	miR-423-5p (and other miRNAs w/seed GAGGGGC)	-2.65	TargetScan Human	High (predicted)	CCDC134
hsa-miR-423-5p	miR-423-5p (and other miRNAs w/seed GAGGGGC)	-2.65	TargetScan Human	High (predicted)	CD276
hsa-miR-423-5p	miR-423-5p (and other miRNAs w/seed GAGGGGC)	-2.65	TargetScan Human	High (predicted)	CDC20B
hsa-miR-423-5p	miR-423-5p (and other miRNAs w/seed GAGGGGC)	-2.65	TargetScan Human	High (predicted)	CDIP1
hsa-miR-423-5p	miR-423-5p (and other miRNAs w/seed GAGGGGC)	-2.65	TargetScan Human	High (predicted)	CDK5R2
hsa-miR-423-5p	miR-423-5p (and other miRNAs w/seed GAGGGGC)	-2.65	TargetScan Human	High (predicted)	CDPF1
hsa-miR-423-5p	miR-423-5p (and other miRNAs w/seed GAGGGGC)	-2.65	TargetScan Human	High (predicted)	CDSN
hsa-miR-423-5p	miR-423-5p (and other miRNAs w/seed GAGGGGC)	-2.65	TargetScan Human	High (predicted)	CELF5
hsa-miR-423-5p	miR-423-5p (and other miRNAs w/seed GAGGGGC)	-2.65	TargetScan Human	High (predicted)	CEND1
hsa-miR-423-5p	miR-423-5p (and other miRNAs w/seed GAGGGGC)	-2.65	TargetScan Human	High (predicted)	CENPM
hsa-miR-423-5p	miR-423-5p (and other miRNAs w/seed GAGGGGC)	-2.65	TargetScan Human	High (predicted)	CENPS/CENPS-CORT
hsa-miR-423-5p	miR-423-5p (and other miRNAs w/seed GAGGGGC)	-2.65	TargetScan Human	High (predicted)	CERS1
hsa-miR-423-5p	miR-423-5p (and other miRNAs w/seed GAGGGGC)	-2.65	TargetScan Human	High (predicted)	CHCHD5
hsa-miR-423-5p	miR-423-5p (and other miRNAs w/seed GAGGGGC)	-2.65	TargetScan Human	High (predicted)	CLCN2
hsa-miR-423-5p	miR-423-5p (and other miRNAs w/seed GAGGGGC)	-2.65	TargetScan Human	High (predicted)	CMTM7
hsa-miR-423-5p	miR-423-5p (and other miRNAs w/seed GAGGGGC)	-2.65	TargetScan Human	High (predicted)	CNBP
hsa-miR-423-5p	miR-423-5p (and other miRNAs w/seed GAGGGGC)	-2.65	TargetScan Human	High (predicted)	CNN2
hsa-miR-423-5p	miR-423-5p (and other miRNAs w/seed GAGGGGC)	-2.65	TargetScan Human	High (predicted)	CNPY3
hsa-miR-423-5p	miR-423-5p (and other miRNAs w/seed GAGGGGC)	-2.65	TargetScan Human	High (predicted)	CNTN2
hsa-miR-423-5p	miR-423-5p (and other miRNAs w/seed GAGGGGC)	-2.65	TargetScan Human	High (predicted)	CNTROB
hsa-miR-423-5p	miR-423-5p (and other miRNAs w/seed GAGGGGC)	-2.65	TargetScan Human	High (predicted)	CORO2B
hsa-miR-423-5p	miR-423-5p (and other miRNAs w/seed GAGGGGC)	-2.65	TargetScan Human	High (predicted)	CPNE6
hsa-miR-423-5p	miR-423-5p (and other miRNAs w/seed GAGGGGC)	-2.65	TargetScan Human	High (predicted)	CPTP
hsa-miR-423-5p	miR-423-5p (and other miRNAs w/seed GAGGGGC)	-2.65	TargetScan Human	High (predicted)	CTAG1A/CTAG1B
hsa-miR-423-5p	miR-423-5p (and other miRNAs w/seed GAGGGGC)	-2.65	TargetScan Human	High (predicted)	CTB_54O99
hsa-miR-423-5p	miR-423-5p (and other miRNAs w/seed GAGGGGC)	-2.65	TargetScan Human	High (predicted)	CTDSP1
hsa-miR-423-5p	miR-423-5p (and other miRNAs w/seed GAGGGGC)	-2.65	TargetScan Human	High (predicted)	CTDSP2
hsa-miR-423-5p	miR-423-5p (and other miRNAs w/seed GAGGGGC)	-2.65	TargetScan Human	High (predicted)	CTXN1
hsa-miR-423-5p	miR-423-5p (and other miRNAs w/seed GAGGGGC)	-2.65	TargetScan Human	High (predicted)	CYP4F22
hsa-miR-423-5p	miR-423-5p (and other miRNAs w/seed GAGGGGC)	-2.65	TargetScan Human	High (predicted)	CYS1
hsa-miR-423-5p	miR-423-5p (and other miRNAs w/seed GAGGGGC)	-2.65	TargetScan Human	High (predicted)	DAO
hsa-miR-423-5p	miR-423-5p (and other miRNAs w/seed GAGGGGC)	-2.65	TargetScan Human	High (predicted)	DAP
hsa-miR-423-5p	miR-423-5p (and other miRNAs w/seed GAGGGGC)	-2.65	TargetScan Human	High (predicted)	DECR2
hsa-miR-423-5p	miR-423-5p (and other miRNAs w/seed GAGGGGC)	-2.65	TargetScan Human	High (predicted)	DGKQ
hsa-miR-423-5p	miR-423-5p (and other miRNAs w/seed GAGGGGC)	-2.65	TargetScan Human	High (predicted)	DGUOK
hsa-miR-423-5p	miR-423-5p (and other miRNAs w/seed GAGGGGC)	-2.65	TargetScan Human	High (predicted)	DLX3
hsa-miR-423-5p	miR-423-5p (and other miRNAs w/seed GAGGGGC)	-2.65	TargetScan Human	High (predicted)	DMTN
hsa-miR-423-5p	miR-423-5p (and other miRNAs w/seed GAGGGGC)	-2.65	TargetScan Human	High (predicted)	DMWD
hsa-miR-423-5p	miR-423-5p (and other miRNAs w/seed GAGGGGC)	-2.65	TargetScan Human	High (predicted)	DOLPP1
hsa-miR-423-5p	miR-423-5p (and other miRNAs w/seed GAGGGGC)	-2.65	TargetScan Human	High (predicted)	EGFL7
hsa-miR-423-5p	miR-423-5p (and other miRNAs w/seed GAGGGGC)	-2.65	TargetScan Human	High (predicted)	ERCC6L2
hsa-miR-423-5p	miR-423-5p (and other miRNAs w/seed GAGGGGC)	-2.65	TargetScan Human	High (predicted)	ERF
hsa-miR-423-5p	miR-423-5p (and other miRNAs w/seed GAGGGGC)	-2.65	TargetScan Human	High (predicted)	ERI3
hsa-miR-423-5p	miR-423-5p (and other miRNAs w/seed GAGGGGC)	-2.65	TargetScan Human	High (predicted)	EVA1C
hsa-miR-423-5p	miR-423-5p (and other miRNAs w/seed GAGGGGC)	-2.65	TargetScan Human	High (predicted)	EVC
hsa-miR-423-5p	miR-423-5p (and other miRNAs w/seed GAGGGGC)	-2.65	TargetScan Human	High (predicted)	EVX1
hsa-miR-423-5p	miR-423-5p (and other miRNAs w/seed GAGGGGC)	-2.65	TargetScan Human	High (predicted)	F8A1 (includes others)
hsa-miR-423-5p	miR-423-5p (and other miRNAs w/seed GAGGGGC)	-2.65	TargetScan Human	High (predicted)	FAM102A
hsa-miR-423-5p	miR-423-5p (and other miRNAs w/seed GAGGGGC)	-2.65	TargetScan Human	High (predicted)	FAM172A
hsa-miR-423-5p	miR-423-5p (and other miRNAs w/seed GAGGGGC)	-2.65	TargetScan Human	High (predicted)	FAM178B
hsa-miR-423-5p	miR-423-5p (and other miRNAs w/seed GAGGGGC)	-2.65	TargetScan Human	High (predicted)	FAM207A
hsa-miR-423-5p	miR-423-5p (and other miRNAs w/seed GAGGGGC)	-2.65	TargetScan Human	High (predicted)	FAM219A
hsa-miR-423-5p	miR-423-5p (and other miRNAs w/seed GAGGGGC)	-2.65	TargetScan Human	High (predicted)	FAM222A
hsa-miR-423-5p	miR-423-5p (and other miRNAs w/seed GAGGGGC)	-2.65	TargetScan Human	High (predicted)	FAM222B
hsa-miR-423-5p	miR-423-5p (and other miRNAs w/seed GAGGGGC)	-2.65	TargetScan Human	High (predicted)	FAM3A
hsa-miR-423-5p	miR-423-5p (and other miRNAs w/seed GAGGGGC)	-2.65	TargetScan Human	High (predicted)	FBXO41
hsa-miR-423-5p	miR-423-5p (and other miRNAs w/seed GAGGGGC)	-2.65	TargetScan Human	High (predicted)	FBXO44
hsa-miR-423-5p	miR-423-5p (and other miRNAs w/seed GAGGGGC)	-2.65	TargetScan Human	High (predicted)	FOXP4
hsa-miR-423-5p	miR-423-5p (and other miRNAs w/seed GAGGGGC)	-2.65	TargetScan Human	High (predicted)	FRMPD3
hsa-miR-423-5p	miR-423-5p (and other miRNAs w/seed GAGGGGC)	-2.65	TargetScan Human	High (predicted)	FUT1
hsa-miR-423-5p	miR-423-5p (and other miRNAs w/seed GAGGGGC)	-2.65	TargetScan Human	High (predicted)	FXYD7
hsa-miR-423-5p	miR-423-5p (and other miRNAs w/seed GAGGGGC)	-2.65	TargetScan Human	High (predicted)	GAB4
hsa-miR-423-5p	miR-423-5p (and other miRNAs w/seed GAGGGGC)	-2.65	TargetScan Human	High (predicted)	GAL3ST4
hsa-miR-423-5p	miR-423-5p (and other miRNAs w/seed GAGGGGC)	-2.65	TargetScan Human	High (predicted)	GATD3A/GATD3B
hsa-miR-423-5p	miR-423-5p (and other miRNAs w/seed GAGGGGC)	-2.65	TargetScan Human	High (predicted)	GHDC
hsa-miR-423-5p	miR-423-5p (and other miRNAs w/seed GAGGGGC)	-2.65	TargetScan Human	High (predicted)	GLYCTK
hsa-miR-423-5p	miR-423-5p (and other miRNAs w/seed GAGGGGC)	-2.65	TargetScan Human	High (predicted)	GLYR1
hsa-miR-423-5p	miR-423-5p (and other miRNAs w/seed GAGGGGC)	-2.65	TargetScan Human	High (predicted)	GOLGA7
hsa-miR-423-5p	miR-423-5p (and other miRNAs w/seed GAGGGGC)	-2.65	TargetScan Human	High (predicted)	GOLGA7B
hsa-miR-423-5p	miR-423-5p (and other miRNAs w/seed GAGGGGC)	-2.65	TargetScan Human	High (predicted)	GPRIN1
hsa-miR-423-5p	miR-423-5p (and other miRNAs w/seed GAGGGGC)	-2.65	TargetScan Human	High (predicted)	H3C11
hsa-miR-423-5p	miR-423-5p (and other miRNAs w/seed GAGGGGC)	-2.65	TargetScan Human	High (predicted)	HCFC1R1
hsa-miR-423-5p	miR-423-5p (and other miRNAs w/seed GAGGGGC)	-2.65	TargetScan Human	High (predicted)	HDDC3
hsa-miR-423-5p	miR-423-5p (and other miRNAs w/seed GAGGGGC)	-2.65	TargetScan Human	High (predicted)	HIVEP3
hsa-miR-423-5p	miR-423-5p (and other miRNAs w/seed GAGGGGC)	-2.65	TargetScan Human	High (predicted)	HNRNPUL1
hsa-miR-423-5p	miR-423-5p (and other miRNAs w/seed GAGGGGC)	-2.65	TargetScan Human	High (predicted)	HOXB8
hsa-miR-423-5p	miR-423-5p (and other miRNAs w/seed GAGGGGC)	-2.65	TargetScan Human	High (predicted)	HPCA
hsa-miR-423-5p	miR-423-5p (and other miRNAs w/seed GAGGGGC)	-2.65	TargetScan Human	High (predicted)	IER5L
hsa-miR-423-5p	miR-423-5p (and other miRNAs w/seed GAGGGGC)	-2.65	TargetScan Human	High (predicted)	IFFO1
hsa-miR-423-5p	miR-423-5p (and other miRNAs w/seed GAGGGGC)	-2.65	TargetScan Human	High (predicted)	INAFM1
hsa-miR-423-5p	miR-423-5p (and other miRNAs w/seed GAGGGGC)	-2.65	TargetScan Human	High (predicted)	INSRR
hsa-miR-423-5p	miR-423-5p (and other miRNAs w/seed GAGGGGC)	-2.65	TargetScan Human	High (predicted)	IQSEC3
hsa-miR-423-5p	miR-423-5p (and other miRNAs w/seed GAGGGGC)	-2.65	TargetScan Human	High (predicted)	ITPA
hsa-miR-423-5p	miR-423-5p (and other miRNAs w/seed GAGGGGC)	-2.65	TargetScan Human	High (predicted)	KCNAB2
hsa-miR-423-5p	miR-423-5p (and other miRNAs w/seed GAGGGGC)	-2.65	TargetScan Human	High (predicted)	KCNC1
hsa-miR-423-5p	miR-423-5p (and other miRNAs w/seed GAGGGGC)	-2.65	TargetScan Human	High (predicted)	KCNIP3
hsa-miR-423-5p	miR-423-5p (and other miRNAs w/seed GAGGGGC)	-2.65	TargetScan Human	High (predicted)	KCTD19
hsa-miR-423-5p	miR-423-5p (and other miRNAs w/seed GAGGGGC)	-2.65	TargetScan Human	High (predicted)	KDM6B
hsa-miR-423-5p	miR-423-5p (and other miRNAs w/seed GAGGGGC)	-2.65	TargetScan Human	High (predicted)	KHDC1L
hsa-miR-423-5p	miR-423-5p (and other miRNAs w/seed GAGGGGC)	-2.65	TargetScan Human	High (predicted)	KIF1A
hsa-miR-423-5p	miR-423-5p (and other miRNAs w/seed GAGGGGC)	-2.65	TargetScan Human	High (predicted)	KIFC3
hsa-miR-423-5p	miR-423-5p (and other miRNAs w/seed GAGGGGC)	-2.65	TargetScan Human	High (predicted)	KIRREL3
hsa-miR-423-5p	miR-423-5p (and other miRNAs w/seed GAGGGGC)	-2.65	TargetScan Human	High (predicted)	KLF1
hsa-miR-423-5p	miR-423-5p (and other miRNAs w/seed GAGGGGC)	-2.65	TargetScan Human	High (predicted)	KLF16
hsa-miR-423-5p	miR-423-5p (and other miRNAs w/seed GAGGGGC)	-2.65	TargetScan Human	High (predicted)	KLHDC7B
hsa-miR-423-5p	miR-423-5p (and other miRNAs w/seed GAGGGGC)	-2.65	TargetScan Human	High (predicted)	KLHL3
hsa-miR-423-5p	miR-423-5p (and other miRNAs w/seed GAGGGGC)	-2.65	TargetScan Human	High (predicted)	KRTAP10-12
hsa-miR-423-5p	miR-423-5p (and other miRNAs w/seed GAGGGGC)	-2.65	TargetScan Human	High (predicted)	KRTAP2-2
hsa-miR-423-5p	miR-423-5p (and other miRNAs w/seed GAGGGGC)	-2.65	TargetScan Human	High (predicted)	KRTAP5-9
hsa-miR-423-5p	miR-423-5p (and other miRNAs w/seed GAGGGGC)	-2.65	TargetScan Human	High (predicted)	LAMTOR1
hsa-miR-423-5p	miR-423-5p (and other miRNAs w/seed GAGGGGC)	-2.65	TargetScan Human	High (predicted)	LGALS9B
hsa-miR-423-5p	miR-423-5p (and other miRNAs w/seed GAGGGGC)	-2.65	TargetScan Human	High (predicted)	LGALS9C
hsa-miR-423-5p	miR-423-5p (and other miRNAs w/seed GAGGGGC)	-2.65	TargetScan Human	High (predicted)	LGI3
hsa-miR-423-5p	miR-423-5p (and other miRNAs w/seed GAGGGGC)	-2.65	TargetScan Human	High (predicted)	LHX3
hsa-miR-423-5p	miR-423-5p (and other miRNAs w/seed GAGGGGC)	-2.65	TargetScan Human	High (predicted)	LINC00955
hsa-miR-423-5p	miR-423-5p (and other miRNAs w/seed GAGGGGC)	-2.65	TargetScan Human	High (predicted)	LINC01559
hsa-miR-423-5p	miR-423-5p (and other miRNAs w/seed GAGGGGC)	-2.65	TargetScan Human	High (predicted)	LINC02870
hsa-miR-423-5p	miR-423-5p (and other miRNAs w/seed GAGGGGC)	-2.65	TargetScan Human	High (predicted)	LOC100128398
hsa-miR-423-5p	miR-423-5p (and other miRNAs w/seed GAGGGGC)	-2.65	TargetScan Human	High (predicted)	LOC102724624
hsa-miR-423-5p	miR-423-5p (and other miRNAs w/seed GAGGGGC)	-2.65	TargetScan Human	High (predicted)	LOC401589
hsa-miR-423-5p	miR-423-5p (and other miRNAs w/seed GAGGGGC)	-2.65	TargetScan Human	High (predicted)	LRRC3
hsa-miR-423-5p	miR-423-5p (and other miRNAs w/seed GAGGGGC)	-2.65	TargetScan Human	High (predicted)	LRRC47
hsa-miR-423-5p	miR-423-5p (and other miRNAs w/seed GAGGGGC)	-2.65	TargetScan Human	High (predicted)	LRRC61
hsa-miR-423-5p	miR-423-5p (and other miRNAs w/seed GAGGGGC)	-2.65	TargetScan Human	High (predicted)	LY6D
hsa-miR-423-5p	miR-423-5p (and other miRNAs w/seed GAGGGGC)	-2.65	TargetScan Human	High (predicted)	LYNX1
hsa-miR-423-5p	miR-423-5p (and other miRNAs w/seed GAGGGGC)	-2.65	TargetScan Human	High (predicted)	LYPD1
hsa-miR-423-5p	miR-423-5p (and other miRNAs w/seed GAGGGGC)	-2.65	TargetScan Human	High (predicted)	LYRM9
hsa-miR-423-5p	miR-423-5p (and other miRNAs w/seed GAGGGGC)	-2.65	TargetScan Human	High (predicted)	LZTS3
hsa-miR-423-5p	miR-423-5p (and other miRNAs w/seed GAGGGGC)	-2.65	TargetScan Human	High (predicted)	MAP6D1
hsa-miR-423-5p	miR-423-5p (and other miRNAs w/seed GAGGGGC)	-2.65	TargetScan Human	High (predicted)	MAP7D1
hsa-miR-423-5p	miR-423-5p (and other miRNAs w/seed GAGGGGC)	-2.65	TargetScan Human	High (predicted)	MAPKBP1
hsa-miR-423-5p	miR-423-5p (and other miRNAs w/seed GAGGGGC)	-2.65	TargetScan Human	High (predicted)	MAZ
hsa-miR-423-5p	miR-423-5p (and other miRNAs w/seed GAGGGGC)	-2.65	TargetScan Human	High (predicted)	METTL27
hsa-miR-423-5p	miR-423-5p (and other miRNAs w/seed GAGGGGC)	-2.65	TargetScan Human	High (predicted)	MFAP2
hsa-miR-423-5p	miR-423-5p (and other miRNAs w/seed GAGGGGC)	-2.65	TargetScan Human	High (predicted)	MGAT3
hsa-miR-423-5p	miR-423-5p (and other miRNAs w/seed GAGGGGC)	-2.65	TargetScan Human	High (predicted)	MICALL1
hsa-miR-423-5p	miR-423-5p (and other miRNAs w/seed GAGGGGC)	-2.65	TargetScan Human	High (predicted)	MIF-AS1
hsa-miR-423-5p	miR-423-5p (and other miRNAs w/seed GAGGGGC)	-2.65	TargetScan Human	High (predicted)	MINAR2
hsa-miR-423-5p	miR-423-5p (and other miRNAs w/seed GAGGGGC)	-2.65	TargetScan Human	High (predicted)	MIRLET7BHG
hsa-miR-423-5p	miR-423-5p (and other miRNAs w/seed GAGGGGC)	-2.65	TargetScan Human	High (predicted)	MKS1
hsa-miR-423-5p	miR-423-5p (and other miRNAs w/seed GAGGGGC)	-2.65	TargetScan Human	High (predicted)	MLEC
hsa-miR-423-5p	miR-423-5p (and other miRNAs w/seed GAGGGGC)	-2.65	TargetScan Human	High (predicted)	MNT
hsa-miR-423-5p	miR-423-5p (and other miRNAs w/seed GAGGGGC)	-2.65	TargetScan Human	High (predicted)	MORN3
hsa-miR-423-5p	miR-423-5p (and other miRNAs w/seed GAGGGGC)	-2.65	TargetScan Human	High (predicted)	MOV10
hsa-miR-423-5p	miR-423-5p (and other miRNAs w/seed GAGGGGC)	-2.65	TargetScan Human	High (predicted)	MPV17
hsa-miR-423-5p	miR-423-5p (and other miRNAs w/seed GAGGGGC)	-2.65	TargetScan Human	High (predicted)	MPV17L2
hsa-miR-423-5p	miR-423-5p (and other miRNAs w/seed GAGGGGC)	-2.65	TargetScan Human	High (predicted)	MRPL18
hsa-miR-423-5p	miR-423-5p (and other miRNAs w/seed GAGGGGC)	-2.65	TargetScan Human	High (predicted)	MRPS5
hsa-miR-423-5p	miR-423-5p (and other miRNAs w/seed GAGGGGC)	-2.65	TargetScan Human	High (predicted)	MSI1
hsa-miR-423-5p	miR-423-5p (and other miRNAs w/seed GAGGGGC)	-2.65	TargetScan Human	High (predicted)	MUL1
hsa-miR-423-5p	miR-423-5p (and other miRNAs w/seed GAGGGGC)	-2.65	TargetScan Human	High (predicted)	MVB12B
hsa-miR-423-5p	miR-423-5p (and other miRNAs w/seed GAGGGGC)	-2.65	TargetScan Human	High (predicted)	MYADML2
hsa-miR-423-5p	miR-423-5p (and other miRNAs w/seed GAGGGGC)	-2.65	TargetScan Human	High (predicted)	NAA40
hsa-miR-423-5p	miR-423-5p (and other miRNAs w/seed GAGGGGC)	-2.65	TargetScan Human	High (predicted)	NAALADL1
hsa-miR-423-5p	miR-423-5p (and other miRNAs w/seed GAGGGGC)	-2.65	TargetScan Human	High (predicted)	NACC1
hsa-miR-423-5p	miR-423-5p (and other miRNAs w/seed GAGGGGC)	-2.65	TargetScan Human	High (predicted)	NAGPA
hsa-miR-423-5p	miR-423-5p (and other miRNAs w/seed GAGGGGC)	-2.65	TargetScan Human	High (predicted)	NAT16
hsa-miR-423-5p	miR-423-5p (and other miRNAs w/seed GAGGGGC)	-2.65	TargetScan Human	High (predicted)	NAT8L
hsa-miR-423-5p	miR-423-5p (and other miRNAs w/seed GAGGGGC)	-2.65	TargetScan Human	High (predicted)	NCKIPSD
hsa-miR-423-5p	miR-423-5p (and other miRNAs w/seed GAGGGGC)	-2.65	TargetScan Human	High (predicted)	NFAM1
hsa-miR-423-5p	miR-423-5p (and other miRNAs w/seed GAGGGGC)	-2.65	TargetScan Human	High (predicted)	NIT1
hsa-miR-423-5p	miR-423-5p (and other miRNAs w/seed GAGGGGC)	-2.65	TargetScan Human	High (predicted)	NKG7
hsa-miR-423-5p	miR-423-5p (and other miRNAs w/seed GAGGGGC)	-2.65	TargetScan Human	High (predicted)	NKIRAS2
hsa-miR-423-5p	miR-423-5p (and other miRNAs w/seed GAGGGGC)	-2.65	TargetScan Human	High (predicted)	NNAT
hsa-miR-423-5p	miR-423-5p (and other miRNAs w/seed GAGGGGC)	-2.65	TargetScan Human	High (predicted)	NPTXR
hsa-miR-423-5p	miR-423-5p (and other miRNAs w/seed GAGGGGC)	-2.65	TargetScan Human	High (predicted)	NRBP2
hsa-miR-423-5p	miR-423-5p (and other miRNAs w/seed GAGGGGC)	-2.65	TargetScan Human	High (predicted)	NRSN2
hsa-miR-423-5p	miR-423-5p (and other miRNAs w/seed GAGGGGC)	-2.65	TargetScan Human	High (predicted)	NUCB1
hsa-miR-423-5p	miR-423-5p (and other miRNAs w/seed GAGGGGC)	-2.65	TargetScan Human	High (predicted)	OAF
hsa-miR-423-5p	miR-423-5p (and other miRNAs w/seed GAGGGGC)	-2.65	TargetScan Human	High (predicted)	OBSCN-AS1
hsa-miR-423-5p	miR-423-5p (and other miRNAs w/seed GAGGGGC)	-2.65	TargetScan Human	High (predicted)	OCEL1
hsa-miR-423-5p	miR-423-5p (and other miRNAs w/seed GAGGGGC)	-2.65	TargetScan Human	High (predicted)	ODF3L1
hsa-miR-423-5p	miR-423-5p (and other miRNAs w/seed GAGGGGC)	-2.65	TargetScan Human	High (predicted)	OR2H2
hsa-miR-423-5p	miR-423-5p (and other miRNAs w/seed GAGGGGC)	-2.65	TargetScan Human	High (predicted)	OSCAR
hsa-miR-423-5p	miR-423-5p (and other miRNAs w/seed GAGGGGC)	-2.65	TargetScan Human	High (predicted)	OTP
hsa-miR-423-5p	miR-423-5p (and other miRNAs w/seed GAGGGGC)	-2.65	TargetScan Human	High (predicted)	OTUD5
hsa-miR-423-5p	miR-423-5p (and other miRNAs w/seed GAGGGGC)	-2.65	TargetScan Human	High (predicted)	PACS1
hsa-miR-423-5p	miR-423-5p (and other miRNAs w/seed GAGGGGC)	-2.65	TargetScan Human	High (predicted)	PAQR8
hsa-miR-423-5p	miR-423-5p (and other miRNAs w/seed GAGGGGC)	-2.65	TargetScan Human	High (predicted)	PAX2
hsa-miR-423-5p	miR-423-5p (and other miRNAs w/seed GAGGGGC)	-2.65	TargetScan Human	High (predicted)	PCBP3
hsa-miR-423-5p	miR-423-5p (and other miRNAs w/seed GAGGGGC)	-2.65	TargetScan Human	High (predicted)	PCDH1
hsa-miR-423-5p	miR-423-5p (and other miRNAs w/seed GAGGGGC)	-2.65	TargetScan Human	High (predicted)	PCIF1
hsa-miR-423-5p	miR-423-5p (and other miRNAs w/seed GAGGGGC)	-2.65	TargetScan Human	High (predicted)	PDAP1
hsa-miR-423-5p	miR-423-5p (and other miRNAs w/seed GAGGGGC)	-2.65	TargetScan Human	High (predicted)	PDZK1IP1
hsa-miR-423-5p	miR-423-5p (and other miRNAs w/seed GAGGGGC)	-2.65	TargetScan Human	High (predicted)	PEA15
hsa-miR-423-5p	miR-423-5p (and other miRNAs w/seed GAGGGGC)	-2.65	TargetScan Human	High (predicted)	PET100
hsa-miR-423-5p	miR-423-5p (and other miRNAs w/seed GAGGGGC)	-2.65	TargetScan Human	High (predicted)	PGAP3
hsa-miR-423-5p	miR-423-5p (and other miRNAs w/seed GAGGGGC)	-2.65	TargetScan Human	High (predicted)	PHETA1
hsa-miR-423-5p	miR-423-5p (and other miRNAs w/seed GAGGGGC)	-2.65	TargetScan Human	High (predicted)	PHF12
hsa-miR-423-5p	miR-423-5p (and other miRNAs w/seed GAGGGGC)	-2.65	TargetScan Human	High (predicted)	PHF24
hsa-miR-423-5p	miR-423-5p (and other miRNAs w/seed GAGGGGC)	-2.65	TargetScan Human	High (predicted)	PHOSPHO1
hsa-miR-423-5p	miR-423-5p (and other miRNAs w/seed GAGGGGC)	-2.65	TargetScan Human	High (predicted)	PHOX2A
hsa-miR-423-5p	miR-423-5p (and other miRNAs w/seed GAGGGGC)	-2.65	TargetScan Human	High (predicted)	PISD
hsa-miR-423-5p	miR-423-5p (and other miRNAs w/seed GAGGGGC)	-2.65	TargetScan Human	High (predicted)	PLBD2
hsa-miR-423-5p	miR-423-5p (and other miRNAs w/seed GAGGGGC)	-2.65	TargetScan Human	High (predicted)	PLEKHO1
hsa-miR-423-5p	miR-423-5p (and other miRNAs w/seed GAGGGGC)	-2.65	TargetScan Human	High (predicted)	PNPLA6
hsa-miR-423-5p	miR-423-5p (and other miRNAs w/seed GAGGGGC)	-2.65	TargetScan Human	High (predicted)	POLR3H
hsa-miR-423-5p	miR-423-5p (and other miRNAs w/seed GAGGGGC)	-2.65	TargetScan Human	High (predicted)	PPAN-P2RY11
hsa-miR-423-5p	miR-423-5p (and other miRNAs w/seed GAGGGGC)	-2.65	TargetScan Human	High (predicted)	PPDPF
hsa-miR-423-5p	miR-423-5p (and other miRNAs w/seed GAGGGGC)	-2.65	TargetScan Human	High (predicted)	PRAF2
hsa-miR-423-5p	miR-423-5p (and other miRNAs w/seed GAGGGGC)	-2.65	TargetScan Human	High (predicted)	PRICKLE3
hsa-miR-423-5p	miR-423-5p (and other miRNAs w/seed GAGGGGC)	-2.65	TargetScan Human	High (predicted)	PROM2
hsa-miR-423-5p	miR-423-5p (and other miRNAs w/seed GAGGGGC)	-2.65	TargetScan Human	High (predicted)	PRR35
hsa-miR-423-5p	miR-423-5p (and other miRNAs w/seed GAGGGGC)	-2.65	TargetScan Human	High (predicted)	PRRG2
hsa-miR-423-5p	miR-423-5p (and other miRNAs w/seed GAGGGGC)	-2.65	TargetScan Human	High (predicted)	PRRT1
hsa-miR-423-5p	miR-423-5p (and other miRNAs w/seed GAGGGGC)	-2.65	TargetScan Human	High (predicted)	PRX
hsa-miR-423-5p	miR-423-5p (and other miRNAs w/seed GAGGGGC)	-2.65	TargetScan Human	High (predicted)	PTP4A3
hsa-miR-423-5p	miR-423-5p (and other miRNAs w/seed GAGGGGC)	-2.65	TargetScan Human	High (predicted)	PVALB
hsa-miR-423-5p	miR-423-5p (and other miRNAs w/seed GAGGGGC)	-2.65	TargetScan Human	High (predicted)	R3HDM4
hsa-miR-423-5p	miR-423-5p (and other miRNAs w/seed GAGGGGC)	-2.65	TargetScan Human	High (predicted)	RAB14
[truncated: 3,092 more rows]
